# Supplementary material for: Rethinking risk prediction: The role of albumin and other parameters in implant-associated complications after hip or knee arthroplasty
Source: PLoS One. 2024 Jul 29;19(7):e0306468. doi: 10.1371/journal.pone.0306468 (PMC11285930; doi:10.1371/journal.pone.0306468)
Supplement: S1 File — (XLSX) [file pone.0306468.s001.xlsx]

## Sheet: Baseline_characteristics
1D	AGE [YEARS]	GENDER M=1; F=2	COV1D-19 Y=1; N=0	AH Y=1;N=0	DM Y=1;N=0	ALLERGY_PEN_CEF Y=1;N=0	ARTHROPLASTY THA=1;TKA=2	OSTEOARTHROS1S	CEMENTED Y=1;N=0	OPERAT1ON_TYPE ANTEROLATERAL = 1; ANTEROMED1AL = 2	LENGHT_SURGERY [M1N]	TRANSFUS1ON_BLOOD Y=1;N=0	ANT1B1OT1C_PROPHYLAX1S CEF=1; VAN=2	DOSE [GRAM]	DOSAGE 1NTERVAL [HOURS]	DOSES_TOTAL_NUMBER	ASA SCORE	WEIGHT [KG]	HEIGHT [CM]	BMI	LENGHT_HOSPITALIZATION [DAYS]	IAC Y=1;N=0	SSI Y=1;N=0
1	52	1	0	1	0	1	2	4	0	2	90	1	2	1.5	12	2	3	105	172	35.5	10	0	0
2	51	2	1	0	0	0	2	3	1	2	70	1	1	2	6	4	3	76	160	30	12	0	0
3	60	1	0	0	0	0	1	3.5	0	1	60	0	1	3	6	4	2	104	175	34	7	0	0
4	71	2	0	1	0	0	1	3	1	1	90	0	1	2	6	4	2	67	160	28.9	8	0	0
5	65	1	0	1	0	0	1	3.5	1	1	70	0	1	1	6	4	3	109	175	35.3	8	0	0
6	59	2	0	1	0	0	2	3	1	2	55	0	1	2	6	4	2	90	184	33.5	8	0	0
7	59	2	0	0	0	1	1	3,5	0	1	65	0	2	1	12	2	2	86	168	30.1	8	1	1
8	57	1	0	1	0	0	1	3,5	0	1	47	1	1	2	6	4	2	67	192	18.4	13	0	0
9	61	1	0	1	0	0	2	3	1	2	62	0	1	3	6	4	2	112	179	34.7	9	1	0
10	56	1	0	1	0	0	1	4	0	1	65	0	1	2	6	4	2	96	172	32.5	7	0	0
11	47	2	0	1	0	0	1	4	0	1	85	1	1	2	6	4	2	75	172	25.35	10	0	0
12	72	2	1	0	1	1	2	3	1	2	44	0	2	1.5	12	2	3	98	168	35.1	9	1	0
13	55	2	0	0	0	0	1	4	1	1	110	0	1	2	6	4	2	83	158	33.25	10	0	0
14	62	1	0	1	0	0	1	4	0	1	59	0	1	3	6	4	3	122	189	34.5	10	0	0
15	79	2	1	1	0	0	1	4	1	1	75	0	1	2	6	4	3	71	166	25.8	8	0	0
16	72	1	0	1	0	0	1	4	1	1	85	0	1	3	6	4	3	100	180	30.9	8	0	0
17	59	1	0	0	1	0	1	3,5	0	1	50	0	1	2	6	4	3	104	180	32.1	8	0	0
18	73	1	0	1	0	0	1	4	1	1	55	0	1	2	6	4	2	76	170	26.3	8	0	0
19	52	1	0	0	0	0	1	4	0	1	63	0	1	2	6	4	2	88	186	25.4	8	0	0
20	80	1	1	0	0	0	1	4	1	1	49	1	1	2	6	4	3	87	175	28.41	10	0	0
21	73	2	0	1	1	0	2	3,5	1	2	55	0	1	2	6	4	3	78	175	25.5	13	0	0
22	79	1	0	1	1	0	1	4	1	1	105	1	1	2	6	4	3	80	163	30.1	8	0	0
23	56	1	0	1	0	1	1	3,5	0	1	60	0	2	1	12	2	3	84	174	27.7	8	0	0
24	70	1	0	1	0	0	1	3,5	1	1	69	0	1	3	6	4	2	104	190	28.8	10	0	0
25	74	1	0	1	0	0	1	4	1	1	60	0	1	2	6	4	2	81	173	27.1	14	0	0
26	72	1	0	1	0	0	2	3	1	2	75	0	1	2	6	4	2	95	178	30	14	0	0
27	68	1	0	1	0	0	2	3	1	2	49	0	1	3	6	4	3	104	185	30.4	8	0	0
28	44	1	0	1	1	0	1	4	0	1	65	1	1	3	6	4	2	115	189	32.2	48	1	1
29	76	1	0	1	0	0	1	4	1	1	93	0	1	2	6	4	3	100	178	31.6	15	0	0
30	84	1	0	0	0	0	1	3	1	1	65	0	1	2	6	4	2	75	169	26.3	18	0	0
31	80	1	0	1	0	0	1	3	1	1	65	1	1	2	6	4	3	63	169	22.1	8	0	0
32	65	2	0	1	1	0	2	3,5	1	2	65	0	1	3	6	4	2	104	174	34.4	11	0	0
33	46	2	0	0	0	0	2	3	0	2	115	0	1	3	6	4	2	130	188	36.8	8	0	0
34	74	2	0	1	0	1	1	4	1	1	90	0	1	2	6	4	2	85	161	32.8	10	0	0
35	60	1	0	1	1	0	1	4	0	1	90	1	1	2	6	4	2	90	179	28.1	17	0	0
36	57	2	0	0	0	0	1	3	0	1	75	1	1	2	6	4	2	74	168	26.2	8	0	0
37	57	1	0	1	0	0	1	4	0	1	48	0	1	2	6	4	2	105	183	31.4	8	0	0
38	69	2	0	1	0	0	1	4	1	1	53	0	1	2	6	4	2	61	150	27.1	13	0	0
39	71	1	0	1	1	0	2	4	1	2	84	0	1	3	6	4	3	109	174	36	11	0	0
40	64	2	0	1	1	0	1	4	0	1	55	1	1	2	6	4	3	79	165	29.0174	11	0	0
41	57	1	0	1	1	0	1	4	0	1	45	0	1	2	6	4	2	105	178	33.1398	22	0	0
42	73	2	0	1	1	0	2	4	1	2	60	0	1	2	6	4	3	93	168	32.9507	9	0	0
43	64	2	0	1	0	1	1	4	0	1	60	0	2	1.5	12	2	2	87	155	36.2123	9	0	0
44	76	2	0	1	0	0	2	3	1	2	60	0	2	1.5	12	2	3	62	178	19.5682	12	0	0
45	66	1	0	1	0	1	1	4	0	1	65	0	1	3	6	4	3	104	178	32.8241	9	0	0
46	58	1	0	1	0	0	1	4	0	1	50	1	1	2	6	4	2	73	173	24.3911	9	0	0
47	72	1	0	0	0	0	2	3	1	2	80	0	1	2	6	4	2	92	177	29.3658	9	0	0
48	63	2	0	0	0	0	1	3,5	0	1	45	0	1	2	6	4	2	80	172	27.0416	9	0	0
49	55	2	0	0	0	0	1	3	0	1	70	0	1	2	6	4	2	96	170	33.218	9	0	0
50	75	2	0	1	1	0	2	4	1	2	60	0	1	2	6	4	3	88	155	36.6285	11	0	0
51	59	2	0	1	0	0	1	4	1	1	65	0	1	2	6	4	2	88	168	31.1791	12	0	0
52	75	2	0	1	0	1	1	4	1	1	75	0	2	1	12	2	3	45	150	20	9	0	0
53	69	2	0	1	0	1	1	4	1	1	55	0	2	1	12	2	2	53	162	20.1951	12	0	0
54	72	2	0	1	0	0	2	4	1	2	70	0	1	2	6	4	2	90	164	33.4622	15	0	0
55	65	2	0	0	0	0	1	4	0	1	65	1	1	2	6	4	2	59	160	23.0469	10	0	0
56	74	2	0	1	0	0	2	3	1	2	40	0	1	2	6	4	2	84	155	34.9636	9	0	0
57	74	1	1	0	0	0	1	4	0	1	45	1	1	2	6	4	3	94	174	31.0477	16	0	0
58	60	1	0	1	0	0	1	3	0	1	65	0	1	2	6	4	2	90	175	29.3878	10	0	0
59	74	2	0	1	1	1	2	3	1	2	65	1	2	1	12	2	2	78	163	29.3575	16	0	0
60	62	2	0	1	0	0	1	4	0	1	60	1	1	2	6	4	2	78	165	28.6501	14	1	0
61	75	1	1	0	0	0	1	4	1	1	80	0	1	2	6	4	2	71	175	23.1837	9	0	0
62	65	2	0	1	0	1	2	4	1	2	50	1	2	1	12	2	2	99	168	35.0765	13	0	0
63	71	2	0	0	0	0	1	4	1	1	95	0	1	2	6	4	3	75	173	25.0593	8	0	0
64	65	2	0	1	0	1	1	3,5	0	1	80	0	2	1	12	2	2	71	168	25.1559	8	0	0
65	62	1	0	1	0	0	2	4	1	2	70	0	1	2	6	4	2	96	170	33.218	9	0	0
66	77	1	0	1	1	0	2	3,5	1	2	60	0	1	3	6	4	2	102	170	35.2941	9	0	0
67	65	2	0	1	0	0	1	3,5	0	1	60	0	1	2	6	4	2	88	170	30.4498	9	0	0
68	52	1	0	0	0	0	1	4	0	1	45	0	1	2	6	4	2	97	180	29.9383	13	0	0
69	71	1	0	1	1	0	2	3	1	2	80	0	1	2	6	4	3	80	176	25.8264	10	0	0
70	74	1	0	1	1	0	1	4	1	1	70	1	1	2	6	4	2	83	173	27.7323	10	0	0
71	67	1	0	1	1	0	1	4	0	1	85	1	1	2	6	4	2	90	176	29.0548	15	0	0
72	60	2	0	1	0	0	1	4	0	1	65	0	1	2	6	4	2	88	168	31.1791	12	0	0
73	57	1	0	1	0	0	1	3	0	1	55	0	1	2	6	4	2	119	190	32.964	9	0	0
74	71	1	1	1	1	1	1	3	1	1	65	0	2	1	12	2	3	104	174	34.3506	9	0	0
75	60	1	0	1	1	0	1	4	0	1	60	0	1	3	6	4	2	116	184	34.2628	15	0	0
76	71	1	0	1	0	0	1	4	1	1	100	0	1	2	6	4	3	76	176	24.5351	13	1	0
77	53	1	0	1	0	1	1	4	0	1	60	0	2	1	12	2	3	91	180	28.0864	10	0	0
78	66	1	0	1	1	1	2	3,5	1	2	90	0	2	2	12	2	2	126.8	186	36.6516	11	0	0
79	74	1	0	1	0	0	2	3	1	2	70	0	1	2	6	4	3	83	173	27.7323	9	0	0
80	47	2	0	0	0	0	1	4	0	1	50	1	1	2	6	4	2	76	170	26.2976	14	0	0
81	70	1	0	1	0	0	2	4	1	2	55	1	1	2	6	4	2	82	175	26.7755	9	0	0
82	73	1	0	0	1	0	2	3,5	1	2	75	0	1	2	6	4	2	100	186	28.9051	9	1	1
83	71	2	1	0	0	1	2	3	1	2	60	0	2	1	12	2	2	70	163	26.3465	13	0	0
84	58	2	1	0	0	0	1	4	0	1	65	1	1	2	6	4	3	76	172	25.6896	9	0	0
85	81	2	0	1	0	0	1	4	1	1	90	1	1	2	6	4	2	96	168	34.0136	13	1	1
86	70	2	0	1	0	0	1	4	1	1	50	0	1	2	6	4	2	83	176	26.7949	11	0	0
87	71	1	0	1	0	0	2	4	1	2	55	0	1	2	6	4	2	90	180	27.7778	11	0	0
88	60	1	0	0	1	0	2	3	1	2	70	0	1	2	6	4	3	98	175	32	18	0	0
89	64	2	1	1	0	0	1	3	0	1	55	0	1	2	6	4	2	85	165	31.2213	9	0	0
90	76	1	0	1	0	0	2	3,5	1	2	65	0	1	3	6	4	3	120	183	35.8327	12	0	0
91	55	2	0	0	0	0	1	4	0	1	45	1	1	2	6	4	3	52	162	19.8141	11	0	0
92	58	2	0	1	0	1	2	3	1	2	60	0	2	1	12	2	2	73	166	26.4915	8	0	0
93	67	2	0	1	0	0	2	3,5	0	2	115	0	1	2	6	4	2	76	168	26.9274	33	0	0
94	77	2	0	0	0	0	1	4	1	1	95	0	1	2	6	4	3	103.5	165	38.0165	10	0	0
95	61	2	0	0	1	0	1	4	0	1	55	1	1	2	6	4	2	64	168	22.6757	9	0	0
96	75	2	0	1	0	0	2	3	1	2	60	1	1	2	6	4	2	73	156	29.9967	9	0	0
97	48	1	1	0	0	0	1	4	0	1	50	0	1	2	6	2	2	96	184	28.3554	12	0	0
98	67	1	0	1	0	1	1	4	0	1	55	0	2	1	12	2	3	89	176	28.7319	11	0	0
99	73	2	0	1	0	0	2	4	1	2	70	0	1	2	6	4	2	93	174	30.7174	11	0	0
100	69	1	1	1	0	0	2	4	1	2	90	1	1	2	6	4	3	98	185	28.634	11	0	0
101	79	1	0	1	0	0	2	3,5	1	2	95	0	1	3	6	4	3	102	192	27.6693	11	0	0
102	69	1	0	1	0	0	1	4	0	1	65	1	1	2	6	4	3	84	178	26.5118	13	0	0
103	69	2	0	0	0	1	2	4	1	2	115	1	2	1	12	2	2	85.5	163	32.1804	10	0	0
104	58	1	0	0	0	1	1	4	0	1	70	0	2	1	12	2	2	95	168	33.6593	9	0	0
105	72	2	0	0	0	0	2	4	1	2	65	0	1	2	6	4	2	75	167	26.8923	11	0	0
106	76	1	0	1	0	0	1	4	1	1	120	1	1	2	6	4	2	89	182	26.8687	11	0	0
107	76	1	0	1	0	0	1	4	1	1	60	1	1	2	6	4	3	76	171	25.9909	8	0	0
108	66	1	0	1	0	0	1	4	1	1	60	1	1	2	6	4	3	80	165	29.3848	11	0	0
109	70	1	0	1	1	0	2	4	1	2	65	0	1	3	6	4	2	107	183	31.9508	11	0	0
110	68	1	0	0	0	0	2	4	1	2	115	1	1	2	6	4	2	76	176	24.5351	11	0	0
111	71	1	0	1	0	0	2	4	1	2	85	0	1	2	6	4	2	89	176	28.7319	14	0	0
112	67	2	0	1	0	1	1	3	0	1	40	0	2	1	12	2	2	80	151	35.0862	11	0	0
113	53	2	0	1	0	0	1	4	0	1	110	1	1	2	6	4	2	86	163	32.3685	9	0	0
114	81	2	0	1	0	0	2	3	1	2	65	0	1	2	6	4	3	82	165	30.1194	9	0	0
115	71	2	1	1	1	0	1	3,5	1	1	75	1	1	2	6	4	3	56	164	20.8209	18	0	0
116	64	2	0	0	0	0	1	4	0	1	65	0	1	2	6	4	2	66	159	26.1066	10	0	0
117	81	2	0	0	0	0	2	4	1	2	60	1	1	2	6	4	2	58	151	25.4375	8	0	0
118	51	2	1	1	0	1	1	4	0	1	55	0	2	1.5	12	2	2	88	173	29.4029	9	0	0
119	54	1	0	0	0	0	1	4	0	1	75	0	1	2	6	4	1	77	174	25.4327	16	0	0
120	74	2	0	0	0	0	1	4	1	1	70	0	1	2	6	4	3	74	180	22.8395	15	0	0
121	78	2	0	1	1	0	2	3,5	1	2	70	0	1	2	6	4	2	68	158	27.2392	9	0	0
122	71	2	0	1	1	0	2	4	1	2	55	1	1	2	6	4	2	78	170	26.9896	11	0	0
123	71	2	0	1	0	1	1	4	0	1	50	0	2	1	12	2	3	78	173	26.0617	11	0	0
124	59	1	1	1	0	0	1	3,5	0	1	100	1	1	2	6	4	2	95	180	29.321	12	1	0
125	76	2	1	1	1	0	1	4	1	1	60	1	1	2	6	4	3	80	156	32.8731	11	0	0
126	83	2	0	1	0	0	1	3	1	1	100	1	1	2	6	4	2	61	152	26.4024	13	0	0
127	51	2	0	1	0	0	2	4	1	2	105	0	1	2	6	4	2	115	183	34.3396	9	0	0
128	66	2	0	1	0	0	2	3	1	2	65	0	1	2	6	4	2	102	170	35.2941	9	0	0
129	74	2	0	1	0	0	2	4	1	2	60	0	1	2	6	4	2	85	165	31.2213	13	0	0
130	49	1	1	0	0	0	1	4	0	1	60	0	1	2	6	4	2	89	169	31.1614	14	0	0
131	70	2	0	1	0	0	1	3	1	1	80	0	1	2	6	4	2	94	170	32.526	9	0	0
132	57	2	0	0	0	0	2	3	1	2	60	0	1	2	6	4	2	86	162	32.7694	8	0	0
133	65	2	0	1	1	0	1	4	1	1	80	0	1	3	6	4	2	105	160	41.0156	9	0	0
134	75	2	0	1	0	0	2	3	1	2	65	0	1	2	6	4	2	92	165	33.7925	9	1	0
135	68	2	0	1	0	0	1	3,5	0	1	65	1	1	2	6	4	2	72	163	27.0993	12	0	0
136	81	1	0	0	0	0	2	3,5	1	2	85	0	1	2	6	4	3	86	162	32.7694	12	0	0
137	80	2	0	1	0	0	1	3,5	1	1	80	1	1	2	6	4	4	61	154	25.721	14	0	0
138	44	1	0	0	0	0	1	4	0	1	45	0	1	2	6	4	3	67	183	20.0066	15	0	0
139	68	2	0	1	0	0	1	4	1	1	130	1	1	2	6	4	2	80	150	35.5556	16	0	0
140	80	2	0	1	0	0	1	4	1	1	85	1	1	2	6	4	2	61	156	25.0657	12	0	0
141	76	2	1	0	0	0	1	3,5	1	1	90	1	1	2	6	4	2	106	160	41.4062	13	1	1
142	75	1	0	1	0	1	2	4	1	2	55	0	2	1	12	2	2	81	174	26.7539	20	1	1
143	63	1	0	1	0	0	1	4	0	1	85	1	1	3	6	4	2	119	191	32.6197	9	0	0
144	71	1	0	1	0	0	1	3,5	1	1	90	0	1	2	6	4	2	89	182	26.8687	9	0	0
145	55	2	1	1	1	0	1	3	0	1	60	1	1	2	6	4	2	73	169	25.5593	10	0	0
146	82	2	0	1	0	0	2	3	1	2	60	0	1	2	6	4	3	67	158	26.8386	11	0	0
147	68	1	1	1	0	0	1	3.5	0	1	70	0	1	3	6	4	3	103	168	36.4938	11	0	0
148	77	2	0	1	0	0	1	4	1	1	75	0	1	2	6	4	2	98	153	41.8642	11	0	0
149	73	1	0	1	1	0	2	4	0	2	70	1	1	2	6	4	3	89	174	29.3962	9	0	0
150	57	1	0	1	0	0	1	4	0	1	55	0	1	1	6	4	3	113	182	34.1142	8	0	0
151	79	2	1	1	0	1	1	4	1	1	90	0	2	1	12	2	3	86	162	32.7694	8	0	0
152	47	2	1	0	0	0	1	4	0	1	40	1	1	2	6	4	2	69	179	21.5349	8	0	0
153	71	2	0	1	1	1	1	4	1	1	100	1	2	1	12	2	3	90	150	40	10	0	0
154	72	2	0	1	0	0	2	4	1	2	55	1	1	2	6	4	2	85	166	30.8463	21	0	0
155	60	2	1	1	0	1	1	4	0	1	65	0	2	1	12	2	2	78	168	27.6361	14	0	0
156	58	2	0	1	0	1	1	4	0	1	80	1	2	1	12	2	3	92	168	32.5964	10	0	0
157	73	2	1	1	0	0	1	4	1	1	60	1	1	2	6	4	2	65	168	23.03	9	0	0
158	72	1	0	1	0	0	2	4	1	2	105	0	1	2	6	4	2	68	169	23.8087	9	0	0
159	77	2	0	1	0	1	2	3.5	1	2	50	1	2	1	12	2	3	88	165	32.3232	17	0	0

## Sheet: Laboratory_parameters_values
TIME	PARAMETER	MEAN_VALUE	SD		TIME	PARAMETER	MEAN_VALUE	SD			TIME	PARAMETER	MEAN_VALUE	SD
BEFORE_SURGERY	CRP	2.8	4		TWO_DAYS_AFTER_SURGERY	CRP	128.5	45.3			OUTPATIENT_CONTROL	CRP	4.6	6.9
	WBC	6.73	1.56			WBC	8.13	2.18				WBC	7.07	1.59
	NLR	2.45	1			NLR	4.1	1.71				NLR	2.06	0.71
	ICIS	0.7	0.8			ICIS	1.5	1.2				ICIS	0.7	0.9
	ORM	0.76	0.2			ORM	1.12	0.21				ORM	0.96	0.25
	PREALBUMIN	0.26	0.05			PREALBUMIN	0.15	0.05				PREALBUMIN	0.43	1.59
	ALBUMIN	43.3	6.3			ALBUMIN	33.5	3.4				ALBUMIN	45.4	2.9
	PINI	0.4	1.4			PINI	32.6	19.1				PINI	0.6	1.6
	NRI	120.7	12.7			NRI	106.1	10.4				NRI	123.7	9
IAC-positive
TIME	PARAMETER	MEAN_VALUE	SD		TIME	PARAMETER	MEAN_VALUE	SD			TIME	PARAMETER	MEAN_VALUE	SD
BEFORE_SURGERY	CRP	2.9	2.6		TWO_DAYS_AFTER_SURGERY	CRP	133.2	38.5			OUTPATIENT_CONTROL	CRP	4.6	3.7
	WBC	7.44	1.23			WBC	8.51	1.96				WBC	7.28	1.2
	NLR	2.45	1			NLR	4.18	1.24				NLR	2	0.8
	ICIS	0.8	0.8			ICIS	1.6	0.9				ICIS	0.7	0.9
	ORM	0.73	0.23			ORM	1.13	0.24				ORM	0.89	0.27
	PREALBUMIN	0.25	0.04			PREALBUMIN	0.14	0.03				PREALBUMIN	0.26	0.04
	ALBUMIN	39.6	12.5			ALBUMIN	34.3	4.6				ALBUMIN	44.5	2.9
	PINI	1.4	4.2			PINI	35	22.3				PINI	0.4	0.4
	NRI	120.8	11.6			NRI	111.1	8.6				NRI	126.3	8.8
IAC-negative
TIME	PARAMETER	MEAN_VALUE	SD		TIME	PARAMETER	MEAN_VALUE	SD			TIME	PARAMETER	MEAN_VALUE	SD
BEFORE_SURGERY	CRP	2.8	4.1		TWO_DAYS_AFTER_SURGERY	CRP	128.3	45.8			OUTPATIENT_CONTROL	CRP	4.7	7.4
	WBC	6.68	1.58			WBC	8.11	2.2				WBC	7.05	1.62
	NLR	2.42	1.01			NLR	4.12	1.78				NLR	2.06	0.7
	ICIS	0.6	0.8			ICIS	1.5	1.2				ICIS	0.7	0.9
	ORM	0.76	0.19			ORM	1.12	0.21				ORM	0.97	0.26
	PREALBUMIN	0.26	0.05			PREALBUMIN	0.15	0.05				PREALBUMIN	0.45	1.65
	ALBUMIN	43.3	6.5			ALBUMIN	33.4	3.3				ALBUMIN	45.4	3
	PINI	0.3	0.8			PINI	32.4	18.9				PINI	0.6	1.8
	NRI	119	23			NRI	105.7	10.5				NRI	123.5	9
SSI-positive
TIME	PARAMETER	MEAN_VALUE	SD		TIME	PARAMETER	MEAN_VALUE	SD			TIME	PARAMETER	MEAN_VALUE	SD
BEFORE_SURGERY	CRP	2.2	2.1		TWO_DAYS_AFTER_SURGERY	CRP	126.8	44.2			OUTPATIENT_CONTROL	CRP	7.4	8.9
	WBC	7.14	1.41			WBC	8.5	1.95				WBC	6.87	1.22
	NLR	2.57	1.06			NLR	4.46	1.53				NLR	2.03	0.6
	ICIS	0.9	0.9			ICIS	1.9	0.9				ICIS	1.1	1.2
	ORM	0.68	0.2			ORM	1.08	0.28				ORM	0.97	0.4
	PREALBUMIN	0.25	0.03			PREALBUMIN	0.13	0.03				PREALBUMIN	0.23	0.05
	ALBUMIN	30.6	20.9			ALBUMIN	31.8	4.5				ALBUMIN	42.7	5
	PINI	2.2	5.5			PINI	37.1	30.1				PINI	1.6	3.2
	NRI	114.5	29.3			NRI	108.9	7.3				NRI	127.2	10.4
SSI-negative
TIME	PARAMETER	MEAN_VALUE	SD		TIME	PARAMETER	MEAN_VALUE	SD			TIME	PARAMETER	MEAN_VALUE	SD
BEFORE_SURGERY	CRP	2.8	4.1		TWO_DAYS_AFTER_SURGERY	CRP	128.8	45.3			OUTPATIENT_CONTROL	CRP	4.6	7.1
	WBC	6.73	1.57			WBC	8.12	2.2				WBC	7.08	1.6
	NLR	2.41	1			NLR	4.12	1.76				NLR	2.06	0.71
	ICIS	0.6	0.8			ICIS	1.5	1.2				ICIS	0.7	0.9
	ORM	0.76	0.2			ORM	1.12	0.21				ORM	0.97	0.25
	PREALBUMIN	0.26	0.05			PREALBUMIN	0.15	0.05				PREALBUMIN	0.44	1.62
	ALBUMIN	43.6	5.4			ALBUMIN	33.5	3.3				ALBUMIN	45.5	2.8
	PINI	0.3	0.8			PINI	32.4	18.6				PINI	0.6	1.7
	NRI	120.9	11.6			NRI	106	10.6				NRI	123.6	9

## Sheet: Laboratory_parameters_ROC_SSI
TIME	PARAMETER	OUTCOME			TIME	PARAMETER	OUTCOME			TIME	PARAMETER	OUTCOME			TIME	PARAMETER	OUTCOME			TIME	PARAMETER	OUTCOME			TIME	PARAMETER	OUTCOME			TIME	PARAMETER	OUTCOME			TIME	PARAMETER	OUTCOME			TIME	PARAMETER	OUTCOME
BEFORE_SURGERY	ALBUMIN	SSI			BEFORE_SURGERY	CRP	SSI			BEFORE_SURGERY	ICIS	SSI			BEFORE_SURGERY	NLR	SSI			BEFORE_SURGERY	NRF	SSI			BEFORE_SURGERY	OROSOMUKOID	SSI			BEFORE_SURGERY	PINI	SSI			BEFORE_SURGERY	PREALBUMIN	SSI			BEFORE_SURGERY	WBC	SSI
AUC	95%CI lower	95%CI upper			AUC	95%CI lower	95%CI upper			AUC	95%CI lower	95%CI upper			AUC	95%CI lower	95%CI upper			AUC	95%CI lower	95%CI upper			AUC	95%CI lower	95%CI upper			AUC	95%CI lower	95%CI upper			AUC	95%CI lower	95%CI upper			AUC	95%CI lower	95%CI upper
0.698	0.48	0.916			0.501	0.302	0.701			0.579	0.353	0.805			0.544	0.381	0.707			0.52	0.268	0.771			0.421	0.21	0.632			0.578	0.345	0.812			0.527	0.348	0.706			0.597	0.406	0.789
CUT-off values	Sensitivity	1-Specificity			CUT-off values	Sensitivity	1-Specificity			CUT-off values	Sensitivity	1-Specificity			CUT-off values	Sensitivity	1-Specificity			CUT-off values	Sensitivity	1-Specificity			CUT-off values	Sensitivity	1-Specificity			CUT-off values	Sensitivity	1-Specificity			CUT-off values	Sensitivity	1-Specificity			CUT-off values	Sensitivity	1-Specificity
-0.79	0	0			-0.8	1	1			-1	1	1			-0.355	1	1			49.417	1	1			-0.66	1	1			-0.995	1	1			0	0	0			2.63	1	1
0.355	0.143	0			0.25	0.857	0.993			0.5	0.571	0.447			0.7095	1	0.993			56.5975	0.857	1			0.365	0.857	1			0.008	0.857	1			0.15	0	0.007			3.735	1	0.993
0.695	0.286	0			0.35	0.857	0.954			1.5	0.286	0.158			0.7935	1	0.987			79.6275	0.857	0.993			0.395	0.857	0.993			0.014	0.857	0.987			0.165	0	0.02			3.905	1	0.987
16.945	0.286	0.007			0.45	0.857	0.907			3	0	0.13			0.858	1	0.98			98.286	0.857	0.987			0.41	0.857	0.98			0.0175	0.857	0.974			0.175	0	0.026			4.04	1	0.98
33.95	0.286	0.013			0.55	0.857	0.881			5	0	0			0.929	1	0.974			100.915	0.857	0.98			0.43	0.857	0.974			0.0185	0.857	0.96			0.185	0	0.046			4.115	1	0.974
35.25	0.286	0.02			0.65	0.857	0.841								0.9865	1	0.967			102.136	0.857	0.974			0.445	0.857	0.96			0.0195	0.857	0.947			0.195	0	0.073			4.155	1	0.967
35.75	0.286	0.026			0.75	0.857	0.762								1.0295	1	0.961			103.356	0.857	0.967			0.46	0.857	0.954			0.0205	0.857	0.934			0.205	0	0.159			4.195	1	0.961
36.25	0.286	0.033			0.85	0.857	0.709								1.069	1	0.947			104.256	0.857	0.96			0.48	0.857	0.947			0.0215	0.857	0.921			0.215	0.143	0.205			4.26	1	0.954
36.85	0.286	0.046			0.95	0.857	0.669								1.105	1	0.941			104.401	0.857	0.954			0.495	0.857	0.934			0.0225	0.857	0.914			0.225	0.143	0.272			4.325	1	0.947
37.25	0.286	0.053			1.05	0.714	0.636								1.133	1	0.934			104.551	0.857	0.947			0.505	0.857	0.921			0.0235	0.857	0.901			0.235	0.429	0.377			4.46	1	0.941
37.55	0.286	0.06			1.15	0.714	0.576								1.1825	1	0.928			104.686	0.857	0.94			0.515	0.714	0.921			0.025	0.857	0.887			0.245	0.714	0.483			4.7	1	0.928
37.75	0.286	0.073			1.25	0.714	0.55								1.2175	1	0.921			104.784	0.857	0.934			0.53	0.714	0.894			0.027	0.857	0.874			0.255	0.714	0.563			4.82	1	0.921
37.9	0.286	0.079			1.35	0.714	0.517								1.226	1	0.914			105.074	0.857	0.927			0.545	0.714	0.887			0.0295	0.857	0.868			0.265	0.714	0.603			4.85	1	0.914
38.05	0.286	0.093			1.5	0.571	0.497								1.2585	1	0.908			105.368	0.857	0.921			0.555	0.714	0.868			0.0315	0.857	0.861			0.275	0.714	0.695			4.88	1	0.901
38.25	0.286	0.099			1.65	0.429	0.477								1.298	1	0.901			105.692	0.857	0.914			0.565	0.714	0.848			0.0325	0.857	0.848			0.285	0.714	0.768			4.895	1	0.895
38.45	0.286	0.106			1.75	0.429	0.464								1.3115	1	0.895			106.132	0.857	0.907			0.575	0.714	0.834			0.0335	0.857	0.834			0.295	0.857	0.808			4.955	1	0.888
38.6	0.286	0.113			1.85	0.429	0.43								1.3175	1	0.888			106.578	0.857	0.901			0.585	0.714	0.821			0.035	0.857	0.808			0.305	1	0.854			5.02	1	0.882
38.75	0.286	0.119			1.95	0.286	0.424								1.3315	1	0.882			107.025	0.857	0.894			0.595	0.714	0.788			0.0365	0.857	0.801			0.315	1	0.887			5.055	1	0.875
38.85	0.286	0.126			2.05	0.286	0.411								1.36	1	0.875			107.425	0.857	0.887			0.605	0.714	0.755			0.0375	0.857	0.795			0.325	1	0.921			5.095	1	0.868
39	0.286	0.132			2.15	0.286	0.397								1.3825	1	0.868			107.897	0.857	0.881			0.615	0.714	0.742			0.039	0.857	0.788			0.335	1	0.927			5.14	1	0.862
39.15	0.286	0.146			2.25	0.286	0.371								1.392	1	0.862			108.555	0.857	0.874			0.625	0.714	0.728			0.0405	0.857	0.781			0.345	1	0.94			5.175	1	0.855
39.3	0.286	0.159			2.35	0.286	0.351								1.4065	1	0.855			109.043	0.857	0.868			0.635	0.714	0.709			0.0425	0.857	0.768			0.355	1	0.954			5.2	1	0.842
39.5	0.286	0.166			2.45	0.286	0.338								1.4385	1	0.849			109.456	0.857	0.861			0.645	0.714	0.682			0.0445	0.857	0.762			0.365	1	0.96			5.225	1	0.836
39.7	0.286	0.172			2.55	0.143	0.298								1.4815	1	0.842			109.956	0.857	0.854			0.655	0.714	0.669			0.0455	0.857	0.755			0.375	1	0.974			5.245	1	0.829
39.85	0.286	0.192			2.7	0.143	0.265								1.5075	1	0.836			110.139	0.857	0.848			0.665	0.714	0.656			0.0465	0.857	0.742			0.395	1	0.98			5.265	1	0.822
40.05	0.429	0.192			2.85	0.143	0.245								1.5135	1	0.829			110.18	0.857	0.841			0.675	0.714	0.642			0.0485	0.857	0.728			0.415	1	0.987			5.29	1	0.816
40.25	0.429	0.199			2.95	0.143	0.238								1.541	1	0.822			110.294	0.857	0.834			0.685	0.714	0.609			0.0505	0.857	0.722			1	1	1			5.325	1	0.809
40.35	0.429	0.205			3.15	0.143	0.219								1.5675	1	0.816			110.409	0.857	0.828			0.695	0.571	0.576			0.0525	0.857	0.695								5.345	0.857	0.809
40.45	0.429	0.219			3.45	0.143	0.212								1.571	1	0.809			110.578	0.857	0.821			0.705	0.429	0.576			0.055	0.857	0.689								5.355	0.857	0.803
40.6	0.429	0.225			3.65	0.143	0.199								1.588	1	0.803			110.817	0.857	0.815			0.715	0.429	0.563			0.0565	0.714	0.682								5.38	0.857	0.796
40.75	0.571	0.225			3.75	0.143	0.185								1.606	1	0.796			111.314	0.857	0.808			0.73	0.429	0.523			0.0575	0.714	0.675								5.405	0.857	0.783
40.85	0.571	0.232			3.85	0.143	0.179								1.627	1	0.789			111.733	0.857	0.801			0.745	0.429	0.51			0.0585	0.714	0.669								5.415	0.857	0.776
40.95	0.571	0.238			4.05	0.143	0.166								1.6615	1	0.783			111.757	0.857	0.795			0.755	0.429	0.47			0.0605	0.714	0.656								5.45	0.857	0.77
41.05	0.571	0.245			4.5	0.143	0.159								1.682	1	0.77			111.855	0.857	0.788			0.765	0.429	0.464			0.064	0.714	0.642								5.525	0.857	0.757
41.15	0.714	0.252			4.85	0.143	0.132								1.6955	1	0.763			112.046	0.857	0.781			0.775	0.286	0.444			0.0665	0.714	0.623								5.605	0.857	0.75
41.25	0.714	0.258			5.1	0.143	0.126								1.7065	1	0.757			112.258	0.857	0.775			0.785	0.286	0.424			0.068	0.714	0.616								5.66	0.857	0.743
41.35	0.714	0.265			5.35	0.143	0.119								1.7175	1	0.75			112.371	0.857	0.768			0.795	0.286	0.417			0.071	0.714	0.603								5.715	0.857	0.737
41.45	0.714	0.278			5.7	0.143	0.113								1.738	1	0.743			112.49	0.857	0.762			0.805	0.286	0.397			0.0735	0.714	0.589								5.76	0.857	0.724
41.65	0.714	0.285			6.25	0.143	0.106								1.75	1	0.737			112.758	0.857	0.755			0.815	0.286	0.371			0.0745	0.714	0.583								5.775	0.857	0.717
41.85	0.714	0.298			6.6	0	0.099								1.7525	1	0.73			113.014	0.857	0.748			0.825	0.286	0.344			0.076	0.714	0.576								5.825	0.857	0.711
41.95	0.714	0.311			7.15	0	0.093								1.764	1	0.724			113.144	0.857	0.742			0.835	0.143	0.331			0.079	0.714	0.57								5.905	0.857	0.704
42.05	0.714	0.318			7.7	0	0.086								1.7805	1	0.717			113.314	0.857	0.735			0.845	0.143	0.311			0.083	0.714	0.563								5.96	0.857	0.697
42.15	0.714	0.331			8.1	0	0.079								1.7975	1	0.704			113.556	0.857	0.728			0.855	0.143	0.298			0.087	0.714	0.55								5.99	0.857	0.691
42.25	0.714	0.338			8.6	0	0.073								1.8095	1	0.697			113.864	0.857	0.722			0.865	0.143	0.291			0.0895	0.714	0.536								6.005	0.857	0.684
42.4	0.714	0.344			9	0	0.066								1.812	1	0.691			114.135	0.857	0.715			0.875	0.143	0.265			0.091	0.714	0.53								6.015	0.857	0.671
42.55	0.714	0.351			9.35	0	0.06								1.8245	0.857	0.691			114.208	0.857	0.709			0.885	0.143	0.245			0.0925	0.714	0.523								6.03	0.857	0.664
42.65	0.714	0.358			10.15	0	0.053								1.836	0.857	0.684			114.238	0.857	0.702			0.895	0.143	0.238			0.0935	0.714	0.517								6.045	0.857	0.658
42.75	0.714	0.377			11.05	0	0.046								1.8505	0.857	0.678			114.311	0.857	0.695			0.905	0.143	0.219			0.095	0.714	0.51								6.06	0.857	0.651
42.85	0.714	0.391			11.4	0	0.04								1.8835	0.857	0.671			114.468	0.714	0.695			0.915	0.143	0.192			0.0965	0.714	0.503								6.085	0.857	0.638
43	0.714	0.397			11.7	0	0.033								1.9045	0.857	0.664			114.617	0.714	0.689			0.925	0.143	0.179			0.0975	0.714	0.497								6.11	0.857	0.625
43.15	0.714	0.411			12	0	0.026								1.9095	0.857	0.658			114.685	0.714	0.682			0.94	0	0.166			0.1	0.714	0.49								6.125	0.857	0.612
43.25	0.714	0.417			12.15	0	0.02								1.9135	0.857	0.651			114.829	0.714	0.675			0.955	0	0.152			0.1035	0.714	0.483								6.14	0.857	0.605
43.35	0.714	0.424			16.6	0	0.013								1.916	0.857	0.638			114.97	0.714	0.669			0.965	0	0.132			0.1065	0.714	0.47								6.195	0.714	0.592
43.45	0.714	0.43			28.05	0	0.007								1.925	0.857	0.632			115.149	0.714	0.662			0.98	0	0.119			0.109	0.714	0.464								6.245	0.714	0.586
43.55	0.714	0.444			36.1	0	0								1.935	0.857	0.625			115.386	0.714	0.656			0.995	0	0.113			0.1105	0.714	0.457								6.26	0.714	0.579
43.65	0.714	0.45													1.948	0.857	0.618			115.641	0.714	0.649			1.015	0	0.106			0.1115	0.714	0.45								6.275	0.714	0.566
43.75	0.714	0.457													1.9585	0.857	0.612			115.973	0.714	0.642			1.04	0	0.099			0.1135	0.714	0.444								6.29	0.714	0.559
43.85	0.714	0.477													1.976	0.857	0.605			116.263	0.714	0.636			1.055	0	0.093			0.1165	0.714	0.437								6.305	0.714	0.553
43.95	0.714	0.483													1.995	0.857	0.599			116.424	0.714	0.629			1.065	0	0.086			0.1195	0.714	0.43								6.32	0.714	0.546
44.05	0.714	0.51													2.0005	0.857	0.592			116.528	0.714	0.623			1.075	0	0.079			0.1215	0.714	0.417								6.34	0.714	0.533
44.15	0.714	0.53													2.0125	0.857	0.586			116.72	0.714	0.616			1.095	0	0.073			0.1245	0.714	0.411								6.365	0.714	0.526
44.3	0.714	0.556													2.024	0.714	0.586			116.886	0.714	0.609			1.115	0	0.066			0.1335	0.714	0.404								6.395	0.714	0.52
44.45	0.714	0.57													2.0345	0.714	0.579			117.255	0.714	0.603			1.125	0	0.06			0.143	0.571	0.404								6.415	0.714	0.507
44.55	0.714	0.583													2.045	0.714	0.572			117.908	0.714	0.596			1.14	0	0.046			0.148	0.571	0.397								6.445	0.714	0.493
44.65	0.714	0.589													2.0605	0.714	0.566			118.407	0.714	0.589			1.16	0	0.04			0.1505	0.571	0.391								6.475	0.714	0.48
44.75	0.714	0.603													2.076	0.714	0.559			118.713	0.714	0.583			1.18	0	0.033			0.152	0.429	0.391								6.495	0.714	0.474
44.85	0.714	0.609													2.0895	0.571	0.559			118.986	0.714	0.576			1.195	0	0.026			0.1535	0.429	0.384								6.525	0.714	0.467
45	0.857	0.629													2.109	0.571	0.553			119.276	0.714	0.57			1.205	0	0.02			0.157	0.429	0.377								6.57	0.571	0.461
45.15	0.857	0.636													2.141	0.571	0.546			119.707	0.714	0.563			1.225	0	0.013			0.1625	0.429	0.371								6.655	0.571	0.454
45.25	0.857	0.649													2.1675	0.571	0.539			120.072	0.714	0.556			1.27	0	0.007			0.1665	0.429	0.364								6.715	0.571	0.447
45.35	0.857	0.662													2.174	0.571	0.533			120.185	0.714	0.55			2.3	0	0			0.17	0.429	0.358								6.735	0.571	0.434
45.55	0.857	0.669													2.1775	0.571	0.526			120.412	0.714	0.543								0.175	0.429	0.351								6.805	0.571	0.428
45.75	0.857	0.675													2.1835	0.429	0.526			120.758	0.714	0.536			TIME	PARAMETER	OUTCOME			0.179	0.429	0.344								6.89	0.571	0.421
45.85	0.857	0.682													2.1995	0.429	0.52			120.918	0.714	0.53			TWO_DAYS_AFTER_SURGERY	OROSOMUKOID	SSI			0.183	0.429	0.338								6.925	0.571	0.414
45.95	0.857	0.702													2.214	0.429	0.513			120.972	0.714	0.523								0.1865	0.429	0.331								6.935	0.429	0.414
46.1	0.857	0.715													2.219	0.429	0.507			121.039	0.571	0.523			AUC	95%CI lower	95%CI upper			0.1885	0.286	0.325								6.945	0.429	0.401
46.25	0.857	0.722													2.2535	0.429	0.5			121.09	0.571	0.517			0.485	0.239	0.73			0.1905	0.286	0.318								6.955	0.429	0.395
46.35	0.857	0.728													2.2925	0.429	0.493			121.18	0.429	0.517								0.192	0.286	0.311								6.975	0.286	0.395
46.45	0.857	0.762													2.3085	0.429	0.487			121.32	0.429	0.51			CUT-off values	Sensitivity	1-Specificity			0.1975	0.286	0.305								7.04	0.286	0.388
46.55	0.857	0.775													2.3235	0.429	0.48			121.411	0.429	0.503			-0.87	1	1			0.2025	0.286	0.298								7.095	0.286	0.382
46.65	0.857	0.788													2.329	0.429	0.474			121.645	0.429	0.497			0.355	1	0.993			0.204	0.286	0.291								7.105	0.286	0.368
46.75	0.857	0.808													2.337	0.429	0.467			121.988	0.429	0.49			0.605	0.857	0.993			0.209	0.286	0.285								7.115	0.286	0.362
46.85	0.857	0.815													2.3475	0.286	0.467			122.288	0.429	0.483			0.635	0.857	0.987			0.2135	0.286	0.278								7.155	0.286	0.355
47.05	0.857	0.828													2.3555	0.286	0.461			122.694	0.429	0.477			0.66	0.857	0.98			0.216	0.286	0.272								7.195	0.286	0.349
47.3	1	0.834													2.3685	0.286	0.454			123.187	0.429	0.47			0.73	0.857	0.974			0.2205	0.286	0.265								7.215	0.286	0.342
47.5	1	0.848													2.383	0.286	0.447			123.454	0.429	0.464			0.79	0.857	0.96			0.2265	0.286	0.258								7.25	0.286	0.336
47.65	1	0.854													2.39	0.286	0.441			123.594	0.429	0.457			0.805	0.857	0.954			0.2305	0.286	0.252								7.285	0.286	0.329
47.95	1	0.874													2.3925	0.286	0.434			123.838	0.429	0.45			0.825	0.857	0.934			0.232	0.286	0.245								7.39	0.286	0.322
48.3	1	0.881													2.3965	0.286	0.428			123.948	0.429	0.444			0.85	0.857	0.921			0.2355	0.286	0.238								7.49	0.286	0.316
48.55	1	0.894													2.4005	0.286	0.421			124.013	0.429	0.437			0.865	0.857	0.901			0.2435	0.286	0.232								7.53	0.286	0.309
48.95	1	0.901													2.4165	0.286	0.414			124.147	0.429	0.43			0.875	0.857	0.894			0.255	0.286	0.225								7.575	0.286	0.303
49.4	1	0.914													2.444	0.286	0.408			124.245	0.429	0.424			0.885	0.857	0.887			0.2675	0.286	0.219								7.625	0.286	0.296
49.7	1	0.94													2.466	0.286	0.401			124.347	0.429	0.417			0.895	0.857	0.874			0.2795	0.286	0.212								7.665	0.286	0.289
50.25	1	0.947													2.4755	0.286	0.395			124.629	0.429	0.411			0.905	0.857	0.854			0.2865	0.286	0.205								7.69	0.286	0.283
51	1	0.954													2.5125	0.286	0.388			124.933	0.429	0.404			0.915	0.857	0.841			0.2895	0.286	0.199								7.715	0.286	0.27
51.35	1	0.96													2.5515	0.286	0.382			125.118	0.429	0.397			0.925	0.857	0.828			0.2985	0.286	0.192								7.74	0.286	0.263
51.5	1	0.967													2.5615	0.286	0.375			125.264	0.429	0.391			0.935	0.714	0.821			0.3085	0.286	0.185								7.765	0.286	0.25
52.15	1	0.974													2.577	0.286	0.368			125.421	0.429	0.384			0.955	0.714	0.801			0.3115	0.286	0.179								7.775	0.286	0.243
53.4	1	0.98													2.5895	0.286	0.362			125.771	0.429	0.377			0.975	0.571	0.795			0.315	0.286	0.172								7.785	0.286	0.237
54.85	1	0.987													2.5995	0.286	0.355			126.064	0.429	0.371			0.985	0.571	0.775			0.326	0.286	0.166								7.805	0.286	0.23
56.6	1	1													2.6145	0.286	0.349			126.151	0.429	0.364			0.995	0.571	0.755			0.345	0.286	0.159								7.825	0.286	0.224
															2.65	0.286	0.342			126.401	0.429	0.358			1.005	0.571	0.735			0.361	0.286	0.152								7.85	0.286	0.211
TIME	PARAMETER	OUTCOME			TIME	PARAMETER	OUTCOME			TIME	PARAMETER	OUTCOME			2.681	0.143	0.342			126.748	0.429	0.351			1.015	0.571	0.722			0.3735	0.286	0.146			TIME	PARAMETER	OUTCOME			7.89	0.286	0.204
TWO_DAYS_AFTER_SURGERY	ALBUMIN	SSI			TWO_DAYS_AFTER_SURGERY	CRP	SSI			TWO_DAYS_AFTER_SURGERY	ICIS	SSI			2.6935	0.143	0.336			126.918	0.429	0.344			1.025	0.571	0.695			0.3825	0.143	0.146			TWO_DAYS_AFTER_SURGERY	PREALBUMIN	SSI			7.915	0.286	0.197
															2.711	0.143	0.329			126.963	0.429	0.338			1.035	0.571	0.669			0.3845	0.143	0.139								7.93	0.286	0.191
AUC	95%CI lower	95%CI upper			AUC	95%CI lower	95%CI upper			AUC	95%CI lower	95%CI upper			2.723	0.143	0.322			127.009	0.429	0.331			1.05	0.571	0.649			0.386	0.143	0.132			AUC	95%CI lower	95%CI upper			7.945	0.286	0.184
0.586	0.349	0.824			0.492	0.27	0.714			0.605	0.432	0.778			2.755	0.143	0.316			127.102	0.286	0.331			1.075	0.571	0.629			0.4185	0.143	0.126			0.576	0.382	0.77			8	0.286	0.178
															2.815	0.143	0.309			127.178	0.286	0.325			1.095	0.571	0.589			0.4505	0.143	0.119								8.08	0.286	0.171
CUT-off values	Sensitivity	1-Specificity			CUT-off values	Sensitivity	1-Specificity			CUT-off values	Sensitivity	1-Specificity			2.865	0.143	0.303			127.268	0.286	0.318			1.105	0.571	0.556			0.5115	0.143	0.113			CUT-off values	Sensitivity	1-Specificity			8.165	0.286	0.164
22.8	0	0			36.6	1	1			-1	1	1			2.8855	0.143	0.296			127.416	0.286	0.311			1.115	0.571	0.55			0.602	0.143	0.106			0	0	0			8.225	0.286	0.158
24.35	0.143	0			45.2	1	0.993			0.5	1	0.781			2.89	0.143	0.289			127.769	0.286	0.305			1.125	0.571	0.51			0.658	0.143	0.099			0.08	0	0.007			8.25	0.286	0.151
25.75	0.143	0.007			53.2	1	0.987			1.5	0.571	0.457			2.9055	0.143	0.283			128.184	0.286	0.298			1.135	0.571	0.483			0.725	0.143	0.093			0.095	0.143	0.026			8.305	0.286	0.145
26.65	0.143	0.013			54.65	1	0.98			2.5	0.286	0.185			2.918	0.143	0.276			128.381	0.286	0.291			1.145	0.571	0.457			0.7725	0.143	0.086			0.105	0.143	0.099			8.345	0.286	0.138
26.9	0.143	0.02			56	1	0.974			3.5	0	0.079			2.9195	0.143	0.27			128.525	0.286	0.285			1.155	0.571	0.424			0.792	0.143	0.079			0.115	0.143	0.179			8.375	0.286	0.132
27.25	0.143	0.026			56.4	1	0.967			4.5	0	0.013			2.9265	0.143	0.263			128.608	0.286	0.278			1.165	0.571	0.404			0.8245	0.143	0.073			0.125	0.286	0.278			8.405	0.286	0.125
27.95	0.143	0.04			57.05	1	0.96			6	0	0			2.9575	0.143	0.25			128.613	0.286	0.272			1.175	0.429	0.397			0.8475	0.143	0.066			0.135	0.571	0.457			8.43	0.286	0.118
28.55	0.143	0.053			57.8	1	0.954								2.991	0.143	0.243			128.662	0.286	0.265			1.185	0.429	0.384			0.947	0.143	0.06			0.145	0.714	0.583			8.455	0.286	0.112
28.7	0.143	0.066			60.35	1	0.947								3.002	0.143	0.237			128.724	0.286	0.258			1.195	0.429	0.371			1.123	0.143	0.053			0.155	0.857	0.669			8.49	0.286	0.105
28.85	0.143	0.073			63.3	1	0.94								3.0205	0.143	0.23			128.796	0.286	0.252			1.205	0.429	0.338			1.224	0.143	0.046			0.165	0.857	0.762			8.545	0.286	0.099
28.95	0.143	0.079			63.95	1	0.934								3.0655	0.143	0.224			128.912	0.286	0.245			1.215	0.429	0.331			1.257	0.143	0.04			0.175	0.857	0.821			8.66	0.286	0.092
29.05	0.286	0.086			64.2	1	0.927								3.0995	0.143	0.217			129.118	0.286	0.238			1.225	0.429	0.311			1.369	0.143	0.033			0.185	1	0.861			8.785	0.286	0.086
29.15	0.286	0.093			64.65	1	0.921								3.1065	0.143	0.211			129.274	0.143	0.238			1.235	0.286	0.285			1.5305	0.143	0.026			0.195	1	0.874			8.825	0.286	0.079
29.25	0.286	0.106			66.15	1	0.914								3.127	0.143	0.204			129.369	0.143	0.232			1.245	0.286	0.258			2.0315	0.143	0.02			0.205	1	0.921			8.835	0.143	0.079
29.5	0.286	0.113			69.8	1	0.907								3.151	0.143	0.197			129.467	0.143	0.225			1.255	0.286	0.225			3.7765	0.143	0.013			0.215	1	0.947			8.905	0.143	0.072
29.75	0.286	0.119			72.45	1	0.901								3.1615	0.143	0.191			129.512	0.143	0.219			1.265	0.286	0.205			6.4695	0.143	0.007			0.225	1	0.96			9.075	0.143	0.066
29.85	0.286	0.132			72.95	1	0.894								3.175	0.143	0.184			129.578	0.143	0.212			1.275	0.143	0.199			11.22	0.143	0			0.235	1	0.974			9.2	0.143	0.059
29.95	0.286	0.139			73.25	1	0.887								3.215	0.143	0.178			129.622	0.143	0.205			1.285	0.143	0.179			15.583	0	0			0.25	1	0.98			9.23	0	0.059
30.05	0.286	0.152			74.6	1	0.881								3.2645	0.143	0.171			129.74	0.143	0.199			1.295	0.143	0.152								0.27	1	0.987			9.275	0	0.053
30.15	0.429	0.152			75.95	0.857	0.881								3.3255	0.143	0.164			129.934	0.143	0.192			1.305	0.143	0.146			TIME	PARAMETER	OUTCOME			0.44	1	0.993			9.38	0	0.046
30.3	0.429	0.166			76.85	0.857	0.874								3.3755	0.143	0.158			130.041	0.143	0.185			1.315	0.143	0.139			TWO_DAYS_AFTER_SURGERY	PINI	SSI			1	1	1			9.56	0	0.039
30.45	0.429	0.172			78.1	0.857	0.868								3.3895	0.143	0.151			130.136	0.143	0.179			1.325	0.143	0.132													9.745	0	0.033
30.55	0.429	0.185			78.55	0.857	0.861								3.4775	0.143	0.145			130.22	0.143	0.172			1.335	0.143	0.119			AUC	95%CI lower	95%CI upper								10.12	0	0.026
30.65	0.429	0.192			79.8	0.857	0.854								3.5735	0.143	0.138			130.261	0.143	0.166			1.365	0.143	0.113			0.514	0.261	0.767								10.93	0	0.02
30.75	0.429	0.199			81.55	0.857	0.848								3.5915	0.143	0.132			130.304	0.143	0.159			1.395	0.143	0.106													11.805	0	0.013
30.85	0.429	0.205			83.3	0.857	0.834								3.626	0.143	0.125			130.611	0.143	0.152			1.405	0.143	0.099			CUT-off values	Sensitivity	1-Specificity								12.205	0	0.007
30.95	0.429	0.212			85.05	0.857	0.828								3.659	0.143	0.118			131.016	0.143	0.146			1.415	0	0.079			2.565	1	1								13.24	0	0
31.05	0.429	0.225			86.15	0.857	0.821								3.6615	0.143	0.112			131.208	0.143	0.139			1.445	0	0.053			5.4545	1	0.993
31.2	0.429	0.232			86.9	0.857	0.815								3.7	0.143	0.105			131.677	0.143	0.132			1.475	0	0.046			7.3475	0.857	0.993								TIME	PARAMETER	OUTCOME
31.35	0.429	0.238			87.15	0.857	0.808								3.7585	0.143	0.099			132.167	0.143	0.126			1.49	0	0.033			7.653	0.857	0.987								TWO_DAYS_AFTER_SURGERY	WBC	SSI
31.55	0.429	0.252			87.25	0.714	0.808								3.786	0.143	0.092			132.749	0.143	0.119			1.505	0	0.026			8.1475	0.857	0.98
31.75	0.429	0.272			87.7	0.714	0.795								3.831	0.143	0.086			133.375	0.143	0.113			1.515	0	0.02			8.573	0.857	0.974								AUC	95%CI lower	95%CI upper
31.85	0.429	0.291			88.3	0.571	0.795								3.8805	0.143	0.079			133.619	0.143	0.106			1.55	0	0.013			8.9565	0.857	0.967								0.594	0.364	0.824
31.95	0.429	0.305			88.55	0.571	0.788								4.0125	0.143	0.072			133.746	0.143	0.099			1.6	0	0.007			9.537	0.857	0.96
32.05	0.429	0.325			89.55	0.571	0.781								4.1655	0.143	0.066			134.033	0.143	0.093			2.62	0	0			10.2415	0.857	0.954								CUT-off values	Sensitivity	1-Specificity
32.15	0.429	0.351			90.55	0.571	0.768								4.2185	0.143	0.059			134.548	0.143	0.086								10.7245	0.857	0.947								3.83	1	1
32.25	0.429	0.371			90.75	0.571	0.762								4.3095	0.143	0.053			135.224	0.143	0.079								11.3425	0.857	0.94								4.88	1	0.993
32.35	0.429	0.377			91.9	0.571	0.755								4.423	0.143	0.046			135.666	0.143	0.073								11.922	0.857	0.934								4.935	1	0.987
32.5	0.429	0.384			93.6	0.571	0.748								4.532	0.143	0.039			136.612	0.143	0.066								12.2285	0.857	0.927								5.025	1	0.98
32.65	0.429	0.411			94.8	0.571	0.735								4.6285	0.143	0.033			137.698	0.143	0.06								12.3805	0.857	0.921								5.125	1	0.967
32.75	0.429	0.437			96.5	0.571	0.728								4.745	0.143	0.026			138.101	0.143	0.053								12.588	0.857	0.914								5.17	1	0.961
32.85	0.429	0.45			97.8	0.571	0.709								4.8575	0.143	0.02			139.459	0	0.053								13.1405	0.857	0.907								5.255	1	0.954
33	0.429	0.464			99.6	0.571	0.702								4.9915	0	0.02			140.88	0	0.046								13.5305	0.857	0.901								5.405	1	0.947
33.15	0.429	0.47			101.45	0.571	0.695								5.226	0	0.013			141.415	0	0.04								13.6255	0.857	0.894								5.51	1	0.941
33.25	0.429	0.477			102.4	0.571	0.689								5.821	0	0.007			142.228	0	0.033								13.7435	0.857	0.887								5.525	1	0.934
33.35	0.571	0.497			103.25	0.571	0.682								7.288	0	0			143.492	0	0.026								13.8015	0.857	0.881								5.54	1	0.928
33.45	0.571	0.536			104.05	0.571	0.675													144.459	0	0.02								13.8095	0.857	0.874								5.555	0.857	0.928
33.55	0.571	0.556			106.6	0.571	0.669								TIME	PARAMETER	OUTCOME			144.867	0	0.013								14.221	0.857	0.868								5.565	0.857	0.921
33.7	0.714	0.556			108.8	0.571	0.662								TWO_DAYS_AFTER_SURGERY	NLR	SSI			147.453	0	0.007								14.848	0.857	0.861								5.595	0.857	0.914
33.9	0.714	0.563			109.25	0.571	0.656													150.917	0	0								15.125	0.857	0.854								5.63	0.857	0.908
34.1	0.714	0.57			109.4	0.571	0.649								AUC	95%CI lower	95%CI upper													15.3145	0.857	0.848								5.65	0.857	0.901
34.25	0.714	0.583			110.5	0.571	0.642								0.572	0.372	0.772			TIME	PARAMETER	OUTCOME								15.5285	0.857	0.841								5.7	0.857	0.895
34.35	0.714	0.603			111.65	0.571	0.629													TWO_DAYS_AFTER_SURGERY	NRF	SSI								15.6215	0.857	0.834								5.745	0.857	0.888
34.55	0.714	0.609			112	0.571	0.623								CUT-off values	Sensitivity	1-Specificity													15.6745	0.857	0.828								5.78	0.857	0.882
34.75	0.714	0.636			112.45	0.571	0.616								0.116	1	1			AUC	95%CI lower	95%CI upper								15.7395	0.857	0.821								5.9	0.857	0.875
34.85	0.714	0.649			112.9	0.571	0.609								1.277	1	0.993			0.448	0.282	0.615								15.812	0.857	0.815								6.005	0.857	0.862
34.95	0.714	0.662			113.2	0.571	0.603								1.5475	1	0.987													15.8775	0.857	0.808								6.035	0.857	0.855
35.05	0.714	0.675			113.7	0.571	0.596								1.6925	1	0.98			CUT-off values	Sensitivity	1-Specificity								15.8945	0.857	0.801								6.065	0.857	0.842
35.15	0.714	0.682			115.05	0.571	0.589								1.753	1	0.974			44.379	0	0								15.9025	0.857	0.795								6.085	0.857	0.836
35.25	0.714	0.695			116.55	0.571	0.583								1.7875	1	0.967			62.1845	0	0.007								15.9455	0.714	0.795								6.105	0.857	0.829
35.35	0.714	0.709			117.85	0.571	0.576								1.8105	1	0.961			79.3425	0	0.013								16.3905	0.714	0.788								6.125	0.857	0.822
35.45	0.714	0.722			119	0.571	0.57								1.8405	1	0.954			83.0725	0	0.02								16.846	0.714	0.781								6.165	0.857	0.816
35.55	0.714	0.742			119.6	0.571	0.563								1.8675	1	0.947			86.475	0	0.026								16.902	0.714	0.775								6.22	0.857	0.809
35.7	0.714	0.748			119.95	0.571	0.556								1.914	1	0.941			86.509	0	0.033			TIME	PARAMETER	OUTCOME			17.2745	0.714	0.768								6.26	0.857	0.803
35.85	0.857	0.762			121.05	0.571	0.543								2.013	1	0.934			87.163	0	0.039			OUTPATIENT_CONTROL	OROSOMUKOID	SSI			17.7305	0.714	0.762								6.365	0.714	0.796
35.95	0.857	0.775			122.15	0.571	0.536								2.0845	1	0.928			88.504	0	0.046								17.8915	0.714	0.755								6.47	0.714	0.789
36.05	0.857	0.788			122.35	0.571	0.53								2.109	1	0.921			89.3895	0	0.053			AUC	95%CI lower	95%CI upper			17.971	0.714	0.748								6.525	0.714	0.783
36.15	0.857	0.815			122.85	0.571	0.523								2.175	1	0.914			89.757	0	0.059			0.536	0.272	0.799			18.0075	0.571	0.748								6.57	0.714	0.776
36.25	0.857	0.821			123.35	0.571	0.517								2.2275	1	0.901			90.2515	0	0.066								18.8645	0.571	0.742								6.59	0.714	0.77
36.35	0.857	0.828			123.55	0.571	0.51								2.243	1	0.895			90.8135	0	0.072			CUT-off values	Sensitivity	1-Specificity			19.729	0.571	0.735								6.635	0.714	0.763
36.45	0.857	0.834			123.85	0.571	0.497								2.2735	1	0.888			91.072	0	0.079			-0.62	1	1			20.253	0.571	0.728								6.7	0.714	0.757
36.55	0.857	0.848			124.25	0.571	0.49								2.31	1	0.882			91.107	0	0.086			0.48	0.857	1			20.8895	0.571	0.722								6.74	0.714	0.743
36.65	0.857	0.861			124.75	0.571	0.483								2.332	1	0.875			91.187	0	0.092			0.585	0.857	0.987			21.089	0.571	0.715								6.765	0.714	0.737
36.8	1	0.868			125.15	0.571	0.477								2.3405	1	0.868			91.5745	0	0.099			0.605	0.857	0.973			21.2905	0.571	0.709								6.79	0.714	0.73
36.95	1	0.874			126.45	0.571	0.47								2.3475	1	0.862			92.408	0	0.105			0.63	0.857	0.966			21.518	0.571	0.702								6.805	0.714	0.724
37.1	1	0.881			127.75	0.571	0.464								2.3615	1	0.855			92.9805	0	0.112			0.645	0.714	0.966			21.683	0.571	0.695								6.815	0.714	0.717
37.3	1	0.887			127.95	0.571	0.457								2.388	1	0.849			93.0855	0	0.118			0.655	0.714	0.96			21.808	0.571	0.689								6.83	0.714	0.711
37.45	1	0.901			128.55	0.571	0.45								2.42	1	0.842			93.14	0	0.125			0.665	0.714	0.946			21.868	0.571	0.682								6.85	0.714	0.697
37.65	1	0.907			129.3	0.571	0.444								2.45	1	0.836			93.3345	0	0.132			0.675	0.714	0.94			21.936	0.571	0.675								6.875	0.714	0.691
37.95	1	0.914			129.75	0.571	0.43								2.4875	1	0.822			93.705	0	0.138			0.69	0.714	0.933			22.213	0.571	0.669								6.895	0.714	0.684
38.4	1	0.927			130.25	0.571	0.424								2.5375	1	0.816			93.9285	0	0.145			0.705	0.714	0.919			22.4865	0.571	0.662								6.93	0.714	0.678
38.8	1	0.934			131.5	0.571	0.417								2.5695	1	0.809			94.0785	0	0.151			0.715	0.714	0.899			22.638	0.571	0.656								6.97	0.714	0.671
38.95	1	0.94			132.95	0.571	0.411								2.584	1	0.803			94.231	0	0.158			0.73	0.714	0.886			22.9155	0.571	0.649								7.01	0.714	0.658
39.05	1	0.947			134.9	0.571	0.404								2.653	1	0.796			94.456	0	0.164			0.745	0.714	0.866			23.2215	0.571	0.642								7.1	0.714	0.651
39.15	1	0.954			136.55	0.571	0.397								2.7155	1	0.789			94.876	0	0.171			0.755	0.714	0.852			23.4585	0.571	0.636								7.17	0.714	0.645
39.45	1	0.96			137.6	0.571	0.391								2.731	1	0.783			95.298	0	0.178			0.765	0.714	0.832			23.636	0.571	0.629								7.23	0.714	0.638
39.8	1	0.967			139.1	0.571	0.384								2.76	1	0.776			95.7715	0	0.184			0.775	0.714	0.812			23.7165	0.571	0.623								7.285	0.714	0.618
40.25	1	0.974			139.85	0.429	0.384								2.794	1	0.77			96.0835	0	0.191			0.785	0.714	0.792			24.003	0.571	0.616								7.31	0.714	0.612
41.05	1	0.98			140.55	0.429	0.377								2.824	1	0.763			96.1865	0	0.197			0.795	0.714	0.779			24.367	0.571	0.609								7.34	0.714	0.605
42.2	1	0.987			141.25	0.286	0.377								2.8565	1	0.757			96.6855	0	0.204			0.805	0.714	0.752			24.789	0.571	0.603								7.365	0.714	0.599
44.15	1	0.993			141.5	0.286	0.371								2.88	1	0.75			97.2525	0	0.211			0.815	0.714	0.732			25.153	0.571	0.589								7.395	0.714	0.592
46.4	1	1			141.75	0.286	0.364								2.9045	0.857	0.75			97.63	0	0.217			0.825	0.714	0.725			25.197	0.571	0.583								7.415	0.714	0.586
					142.4	0.286	0.358								2.9285	0.857	0.743			97.906	0	0.224			0.835	0.714	0.685			25.2975	0.571	0.576								7.435	0.714	0.579
TIME	PARAMETER	OUTCOME			144.3	0.286	0.351			TIME	PARAMETER	OUTCOME			2.933	0.857	0.737			98.058	0	0.23			0.845	0.714	0.671			25.418	0.571	0.57			TIME	PARAMETER	OUTCOME			7.47	0.714	0.572
OUTPATIENT_CONTROL	ALBUMIN	SSI			146.1	0.286	0.344			OUTPATIENT_CONTROL	ICIS	SSI			2.952	0.857	0.73			98.2535	0	0.237			0.855	0.714	0.644			25.4885	0.571	0.556			OUTPATIENT CONTROL	PREALBUMIN	SSI			7.495	0.714	0.566
					146.75	0.286	0.338								2.988	0.857	0.724			98.367	0	0.243			0.865	0.714	0.611			25.839	0.571	0.55								7.505	0.714	0.559
AUC	95%CI lower	95%CI upper			147.45	0.286	0.331			AUC	95%CI lower	95%CI upper			3.038	0.857	0.717			98.4305	0	0.25			0.875	0.714	0.597			26.457	0.571	0.543			AUC	95%CI lower	95%CI upper			7.53	0.714	0.553
0.685	0.459	0.91			148	0.286	0.325			0.613	0.377	0.85			3.0835	0.857	0.711			98.511	0	0.257			0.885	0.714	0.564			26.7665	0.571	0.536			0.673	0.47	0.877			7.555	0.714	0.546
					148.2	0.286	0.318								3.109	0.714	0.711			98.634	0	0.263			0.895	0.714	0.55			27.1805	0.571	0.53								7.565	0.714	0.539
CUT-off values	Sensitivity	1-Specificity			148.65	0.286	0.311			CUT-off values	Sensitivity	1-Specificity			3.123	0.714	0.704			98.884	0	0.27			0.905	0.714	0.53			27.7505	0.571	0.523			CUT-off values	Sensitivity	1-Specificity			7.585	0.714	0.526
32.7	0	0			149.3	0.286	0.305			-1	1	1			3.144	0.714	0.697			99.104	0	0.276			0.915	0.714	0.503			27.9505	0.571	0.517			-0.86	0	0			7.61	0.714	0.52
35.2	0.143	0			151.05	0.286	0.298			0.5	0.571	0.423			3.162	0.714	0.691			99.236	0	0.283			0.925	0.714	0.49			28.2585	0.571	0.51			0.145	0	0.007			7.655	0.714	0.513
37.55	0.143	0.007			153.3	0.286	0.291			1.5	0.429	0.201			3.165	0.714	0.684			99.3825	0	0.289			0.935	0.714	0.483			28.6455	0.571	0.503			0.16	0.143	0.007			7.71	0.714	0.507
38.45	0.143	0.013			154.45	0.286	0.285			2.5	0.143	0.4			3.181	0.714	0.678			99.563	0	0.296			0.945	0.571	0.45			28.815	0.571	0.497			0.175	0.143	0.013			7.755	0.714	0.5
39.1	0.143	0.02			155.8	0.286	0.278			4	0	0			3.206	0.714	0.671			99.7275	0.143	0.296			0.955	0.571	0.416			28.909	0.571	0.49			0.185	0.143	0.047			7.795	0.714	0.493
40	0.286	0.02			157.1	0.286	0.272								3.2185	0.714	0.664			99.8525	0.143	0.303			0.965	0.571	0.396			28.9895	0.571	0.483			0.195	0.143	0.067			7.82	0.714	0.487
40.4	0.286	0.027			157.6	0.286	0.265								3.2305	0.714	0.658			99.9455	0.143	0.309			0.98	0.571	0.389			29.31	0.571	0.477			0.205	0.286	0.107			7.845	0.714	0.48
40.7	0.286	0.04			158.05	0.286	0.258								3.247	0.714	0.651			99.9565	0.143	0.316			0.995	0.571	0.369			29.88	0.571	0.47			0.215	0.286	0.161			7.865	0.714	0.474
41	0.286	0.047			158.85	0.286	0.252								3.2625	0.714	0.645			99.9835	0.143	0.322			1.005	0.429	0.349			30.256	0.571	0.464			0.225	0.286	0.215			7.905	0.714	0.461
41.15	0.286	0.054			159.85	0.286	0.238								3.2715	0.714	0.638			100.021	0.143	0.329			1.015	0.429	0.329			30.406	0.571	0.457			0.235	0.571	0.302			7.98	0.714	0.447
41.25	0.286	0.06			160.35	0.286	0.225								3.2725	0.714	0.632			100.043	0.143	0.336			1.025	0.429	0.302			30.5245	0.571	0.45			0.245	0.714	0.389			8.03	0.714	0.441
41.45	0.286	0.067			160.45	0.286	0.219								3.289	0.714	0.625			100.254	0.143	0.342			1.035	0.429	0.289			30.6755	0.571	0.444			0.255	0.857	0.503			8.065	0.714	0.434
41.65	0.286	0.087			161.65	0.286	0.212								3.3105	0.714	0.618			100.464	0.143	0.349			1.045	0.429	0.275			30.7905	0.571	0.437			0.265	0.857	0.55			8.11	0.714	0.428
41.75	0.286	0.094			163.95	0.143	0.212								3.3265	0.714	0.612			100.487	0.143	0.355			1.055	0.429	0.255			30.885	0.571	0.43			0.275	0.857	0.624			8.14	0.714	0.421
41.9	0.286	0.101			165.6	0.143	0.205								3.3625	0.714	0.605			100.543	0.143	0.362			1.065	0.429	0.242			31.1335	0.571	0.424			0.285	0.857	0.698			8.155	0.714	0.414
42.05	0.286	0.107			167.2	0.143	0.199								3.435	0.714	0.599			100.594	0.143	0.368			1.075	0.429	0.228			31.3235	0.571	0.417			0.295	0.857	0.752			8.18	0.714	0.408
42.15	0.286	0.114			169.95	0.143	0.192								3.4975	0.571	0.599			100.656	0.143	0.375			1.09	0.286	0.228			31.678	0.571	0.411			0.305	0.857	0.805			8.255	0.714	0.401
42.25	0.286	0.121			171.9	0.143	0.185								3.522	0.571	0.592			100.953	0.143	0.382			1.105	0.143	0.228			32.018	0.571	0.404			0.315	0.857	0.839			8.315	0.714	0.395
42.35	0.286	0.128			172.95	0.143	0.179								3.5355	0.571	0.586			101.24	0.143	0.388			1.115	0.143	0.208			32.109	0.571	0.397			0.325	0.857	0.872			8.345	0.714	0.382
42.45	0.429	0.134			174.25	0.143	0.172								3.554	0.571	0.579			101.424	0.286	0.388			1.135	0.143	0.195			32.2205	0.571	0.391			0.335	1	0.899			8.4	0.714	0.368
42.55	0.429	0.148			176.9	0.143	0.166								3.5765	0.571	0.572			101.737	0.286	0.395			1.155	0.143	0.188			32.363	0.571	0.384			0.345	1	0.919			8.44	0.714	0.362
42.65	0.429	0.168			181.1	0.143	0.159								3.592	0.571	0.566			101.906	0.286	0.401			1.165	0.143	0.181			32.8065	0.571	0.377			0.355	1	0.926			8.48	0.714	0.355
42.75	0.429	0.174			184.05	0.143	0.152								3.605	0.571	0.559			102.212	0.286	0.408			1.175	0.143	0.174			33.1465	0.571	0.371			0.37	1	0.94			8.53	0.714	0.349
42.9	0.429	0.181			185.1	0.143	0.146								3.6115	0.571	0.553			102.631	0.286	0.414			1.19	0.143	0.168			33.775	0.571	0.364			0.385	1	0.96			8.56	0.714	0.342
43.05	0.429	0.188			186.4	0.143	0.139								3.641	0.571	0.546			102.769	0.286	0.421			1.205	0.143	0.148			34.471	0.571	0.358			0.395	1	0.973			8.585	0.714	0.336
43.15	0.429	0.195			187.55	0.143	0.132								3.6835	0.571	0.539			102.885	0.286	0.428			1.22	0.143	0.134			34.678	0.571	0.351			0.405	1	0.98			8.645	0.571	0.336
43.3	0.429	0.201			187.75	0.143	0.126								3.707	0.571	0.533			103.263	0.429	0.428			1.235	0.143	0.128			34.912	0.429	0.351			4.81	1	0.987			8.695	0.571	0.329
43.45	0.429	0.228			189.45	0.143	0.119								3.7315	0.571	0.526			103.644	0.429	0.434			1.245	0.143	0.107			35.399	0.429	0.344			13.605	1	0.993			8.725	0.429	0.329
43.55	0.429	0.242			191.65	0.143	0.113								3.762	0.571	0.52			103.767	0.571	0.434			1.255	0.143	0.101			36.243	0.286	0.344			19	1	1			8.765	0.429	0.316
43.7	0.429	0.248			192.55	0.143	0.106								3.802	0.571	0.513			104.032	0.571	0.441			1.27	0.143	0.094			37.089	0.286	0.338								8.81	0.429	0.309
43.85	0.571	0.255			192.9	0.143	0.099								3.857	0.571	0.507			104.471	0.571	0.447			1.295	0.143	0.087			37.4865	0.286	0.331								8.85	0.429	0.303
43.95	0.571	0.268			193.05	0	0.099								3.899	0.571	0.5			104.692	0.571	0.454			1.32	0.143	0.074			37.929	0.286	0.325								8.875	0.429	0.296
44.05	0.571	0.282			194.15	0	0.093								3.9465	0.571	0.493			104.764	0.571	0.461			1.335	0.143	0.06			38.461	0.286	0.318								8.895	0.429	0.289
44.15	0.571	0.309			196.1	0	0.086								4.009	0.429	0.493			104.99	0.571	0.467			1.345	0.143	0.054			38.5795	0.286	0.311								8.93	0.429	0.283
44.25	0.571	0.329			197.95	0	0.079								4.046	0.429	0.487			105.183	0.571	0.474			1.36	0.143	0.047			38.9535	0.286	0.305								8.99	0.429	0.276
44.35	0.571	0.342			199.05	0	0.073								4.06	0.429	0.48			105.24	0.571	0.48			1.39	0.143	0.04			39.462	0.286	0.298								9.06	0.429	0.27
44.45	0.571	0.356			199.25	0	0.066								4.095	0.429	0.474			105.35	0.571	0.487			1.435	0.143	0.034			40.1895	0.286	0.291								9.105	0.429	0.263
44.55	0.571	0.376			204.3	0	0.06								4.1355	0.429	0.467			105.532	0.571	0.493			1.485	0.143	0.027			40.9225	0.286	0.285								9.135	0.429	0.257
44.65	0.571	0.389			210.05	0	0.053								4.1525	0.429	0.461			105.731	0.571	0.5			1.585	0.143	0.02			41.0955	0.286	0.278								9.175	0.429	0.25
44.75	0.571	0.43			212.05	0	0.046								4.1735	0.429	0.454			105.922	0.571	0.507			1.74	0	0.02			41.322	0.286	0.272								9.205	0.429	0.243
44.85	0.714	0.43			214.75	0	0.04								4.188	0.429	0.447			106.114	0.571	0.513			1.83	0	0.013			41.583	0.286	0.265								9.27	0.429	0.237
44.95	0.714	0.45			218.45	0	0.033								4.2095	0.429	0.441			106.45	0.571	0.52			2.135	0	0.007			42.0975	0.286	0.258								9.345	0.429	0.23
45.1	0.857	0.45			221.25	0	0.026								4.241	0.429	0.434			106.778	0.571	0.526			3.43	0	0			42.9485	0.286	0.252								9.445	0.429	0.224
45.25	0.857	0.456			224.9	0	0.02								4.2565	0.429	0.428			107.141	0.571	0.533								44.256	0.286	0.245								9.54	0.429	0.217
45.35	0.857	0.477			234.75	0	0.013								4.2635	0.429	0.421			107.668	0.571	0.539								45.235	0.286	0.238								9.59	0.429	0.211
45.45	0.857	0.503			245.75	0	0.007								4.2785	0.429	0.414			107.957	0.571	0.546								45.343	0.286	0.232								9.63	0.286	0.211
45.55	0.857	0.53			251	0	0								4.2955	0.429	0.408			108.228	0.571	0.559								45.9075	0.286	0.225								9.65	0.286	0.197
45.65	0.857	0.544													4.324	0.429	0.401			108.459	0.571	0.566								46.454	0.286	0.219								9.705	0.286	0.184
45.75	0.857	0.557			TIME	PARAMETER	OUTCOME								4.348	0.429	0.395			108.485	0.571	0.572								46.808	0.286	0.212								9.755	0.286	0.178
45.85	0.857	0.564			OUTPATIENT_CONTROL	CRP	SSI								4.3505	0.429	0.388			108.543	0.571	0.579								47.2635	0.286	0.205								9.8	0.143	0.171
45.95	0.857	0.584													4.364	0.429	0.382			108.68	0.571	0.586								47.426	0.286	0.199								9.845	0.143	0.164
46.05	0.857	0.597			AUC	95%CI lower	95%CI upper								4.3845	0.429	0.375			108.819	0.571	0.592								47.549	0.286	0.192								10.045	0.143	0.151
46.15	0.857	0.604			0.559	0.319	0.799								4.434	0.429	0.368			108.882	0.571	0.599								48.063	0.286	0.185								10.26	0.143	0.145
46.25	0.857	0.624													4.481	0.429	0.362			109.114	0.571	0.605								48.5025	0.286	0.179								10.29	0.143	0.138
46.35	0.857	0.638			CUT-off values	Sensitivity	1-Specificity								4.4935	0.429	0.355			109.448	0.571	0.612								48.951	0.286	0.172								10.305	0.143	0.132
46.45	0.857	0.651			-0.6	1	1								4.503	0.429	0.349			109.576	0.571	0.618								50.195	0.286	0.166								10.385	0.143	0.125
46.55	0.857	0.671			0.45	1	0.993								4.5205	0.429	0.342			109.584	0.571	0.625								51.0435	0.143	0.166								10.475	0.143	0.118
46.65	0.857	0.678			0.55	0.833	0.98								4.5435	0.429	0.336			109.595	0.571	0.632								51.164	0.143	0.159								10.515	0.143	0.112
46.75	0.857	0.698			0.65	0.833	0.953								4.5555	0.429	0.329			109.941	0.571	0.638								51.48	0.143	0.152								10.66	0.143	0.105
46.9	0.857	0.732			0.75	0.833	0.886								4.5795	0.429	0.322			110.391	0.571	0.645								51.879	0.143	0.146								10.795	0.143	0.099
47.05	0.857	0.738			0.85	0.833	0.846								4.606	0.429	0.316			110.522	0.571	0.651								52.47	0.143	0.139								10.85	0.143	0.092
47.15	0.857	0.745			0.95	0.833	0.819								4.654	0.429	0.309			110.621	0.714	0.651								53.3985	0.143	0.132								10.92	0.143	0.086
47.25	0.857	0.752			1.05	0.833	0.765								4.698	0.429	0.303			110.829	0.714	0.658								54.035	0.143	0.126								10.96	0.143	0.079
47.35	0.857	0.758			1.15	0.833	0.738								4.709	0.429	0.296			111	0.714	0.664								54.6545	0.143	0.119								10.99	0.143	0.072
47.45	0.857	0.765			1.25	0.833	0.698								4.7445	0.429	0.289			111.115	0.714	0.671								55.541	0.143	0.113								11.015	0.143	0.066
47.55	0.857	0.779			1.35	0.833	0.678								4.7835	0.429	0.283			111.431	0.714	0.678								56.165	0.143	0.106								11.025	0	0.066
47.65	0.857	0.799			1.5	0.833	0.658								4.8205	0.429	0.276			111.782	0.714	0.684								56.8085	0.143	0.099								11.215	0	0.059
47.75	0.857	0.805			1.65	0.667	0.631								4.864	0.429	0.27			111.951	0.714	0.691								57.231	0.143	0.093								11.62	0	0.053
47.85	0.857	0.819			1.75	0.667	0.624								4.9025	0.429	0.263			112.201	0.714	0.697								57.5775	0.143	0.086								11.92	0	0.046
47.95	0.857	0.826			1.85	0.667	0.617								4.931	0.429	0.257			112.446	0.714	0.704								58.018	0.143	0.079								12.04	0	0.039
48.05	0.857	0.839			1.95	0.667	0.611								4.957	0.429	0.25			112.514	0.714	0.711								58.508	0.143	0.073								12.62	0	0.033
48.15	0.857	0.846			2.05	0.667	0.597								4.98	0.286	0.25			112.665	0.714	0.717								59.412	0.143	0.066								14.08	0	0.026
48.3	0.857	0.859			2.15	0.667	0.584								4.9895	0.286	0.237			112.857	0.714	0.724								59.968	0.143	0.06								15.21	0	0.02
48.45	0.857	0.866			2.25	0.667	0.537								4.9965	0.286	0.23			113.165	0.714	0.73								60.059	0.143	0.053								15.835	0	0.013
48.55	0.857	0.879			2.35	0.667	0.497								5.0205	0.286	0.217			113.526	0.714	0.737								60.264	0.143	0.046								17.265	0	0.007
48.65	0.857	0.886			2.45	0.667	0.49								5.0555	0.286	0.211			113.671	0.857	0.737								61.8895	0.143	0.04								19.28	0	0
48.8	0.857	0.893			2.6	0.667	0.47								5.072	0.286	0.204			113.82	0.857	0.743								66.0065	0.143	0.033
49	0.857	0.899			2.75	0.667	0.456								5.075	0.286	0.197			113.939	0.857	0.75								73.5675	0.143	0.026								TIME	PARAMETER	OUTCOME
49.25	0.857	0.906			2.85	0.667	0.443								5.1535	0.286	0.191			113.96	0.857	0.757								78.6995	0.143	0.02								OUTPATIENT CONTROL	WBC	SSI
49.5	0.857	0.919			2.95	0.667	0.43								5.295	0.286	0.184			114.059	0.857	0.763								86.3805	0.143	0.013
49.7	0.857	0.926			3.05	0.667	0.409								5.4585	0.286	0.178			114.356	0.857	0.77								95.1835	0.143	0.007								AUC	95%CI lower	95%CI upper
49.9	1	0.926			3.15	0.667	0.389								5.599	0.286	0.171			114.591	0.857	0.776								114.317	0	0.007								0.469	0.276	0.662
50.05	1	0.933			3.25	0.667	0.383								5.646	0.286	0.164			114.666	0.857	0.783								133.108	0	0
50.25	1	0.94			3.45	0.667	0.376								5.671	0.286	0.158			114.785	0.857	0.789																		CUT-off values	Sensitivity	1-Specificity
50.5	1	0.946			3.65	0.667	0.369								5.7265	0.286	0.151			115.026	0.857	0.796								TIME	PARAMETER	OUTCOME								3.03	1	1
50.65	1	0.953			3.75	0.667	0.362								5.772	0.286	0.145			115.607	0.857	0.803								OUTPATIENT_CONTROL	PINI	SSI								4.2	1	0.993
50.8	1	0.966			3.85	0.667	0.349								5.7865	0.143	0.145			116.174	0.857	0.809																		4.385	1	0.987
50.95	1	0.973			3.95	0.333	0.349								5.7935	0.143	0.138			116.481	0.857	0.816								AUC	95%CI lower	95%CI upper								4.42	1	0.98
51.6	1	0.98			4.1	0.333	0.336								5.962	0.143	0.132			116.845	0.857	0.822								0.574	0.324	0.824								4.465	1	0.973
52.3	1	0.987			4.25	0.333	0.329								6.1345	0.143	0.125			117.201	0.857	0.829																		4.595	1	0.966
52.55	1	0.993			4.35	0.333	0.322								6.1485	0.143	0.118			117.501	0.857	0.836								CUT-off values	Sensitivity	1-Specificity								4.76	1	0.96
53.7	1	1			4.45	0.333	0.315								6.1705	0.143	0.112			117.681	0.857	0.842								-0.998	1	1								4.87	1	0.953
					4.55	0.333	0.302								6.1845	0.143	0.105			117.715	0.857	0.849								0.0045	1	0.993								4.935	1	0.946
					4.65	0.333	0.295								6.1975	0.143	0.099			117.731	0.857	0.855								0.0105	1	0.987								4.96	0.857	0.946
					4.75	0.333	0.275								6.234	0.143	0.092			117.953	0.857	0.862								0.0175	0.833	0.987								4.99	0.857	0.94
					4.85	0.333	0.262								6.3055	0.143	0.086			118.341	0.857	0.868								0.024	0.833	0.98								5.025	0.857	0.933
					5	0.333	0.255								6.3725	0.143	0.079			118.515	0.857	0.875								0.0275	0.833	0.973								5.06	0.857	0.926
					5.15	0.333	0.248								6.448	0.143	0.072			118.67	0.857	0.882								0.0285	0.833	0.96								5.14	0.857	0.919
					5.25	0.333	0.242								6.5105	0.143	0.066			119.201	0.857	0.888								0.0295	0.833	0.953								5.225	0.857	0.913
					5.35	0.333	0.235								6.6645	0.143	0.059			119.617	0.857	0.895								0.0315	0.833	0.946								5.27	0.857	0.899
					5.55	0.333	0.228								6.8745	0.143	0.053			119.698	0.857	0.901								0.034	0.833	0.94								5.3	0.857	0.886
					5.8	0.333	0.215								6.982	0.143	0.046			119.805	0.857	0.908								0.036	0.833	0.933								5.335	0.857	0.866
					6.1	0.333	0.208								7.283	0	0.046			120.365	0.857	0.914								0.0375	0.833	0.926								5.39	0.857	0.859
					6.35	0.333	0.201								7.5445	0	0.039			121.376	0.857	0.921								0.039	0.833	0.919								5.425	0.857	0.852
					6.5	0.333	0.195								7.6525	0	0.033			122	0.857	0.928								0.0415	0.833	0.913								5.45	0.857	0.846
					6.65	0.333	0.188								7.914	0	0.026			122.242	1	0.928								0.0435	0.833	0.899								5.52	0.857	0.839
					6.75	0.333	0.174								8.694	0	0.02			122.397	1	0.934								0.0445	0.833	0.886								5.59	0.857	0.832
					6.9	0.167	0.174								10.536	0	0.013			122.622	1	0.941								0.0455	0.833	0.879								5.635	0.857	0.826
					7.4	0.167	0.168								11.963	0	0.007			122.862	1	0.947								0.0465	0.833	0.872								5.68	0.857	0.819
					7.9	0.167	0.161								13.169	0	0			123.045	1	0.954								0.0475	0.833	0.859								5.71	0.857	0.812
					8.05	0.167	0.154													123.407	1	0.961								0.05	0.833	0.852								5.725	0.857	0.805
					8.2	0.167	0.148								TIME	PARAMETER	OUTCOME			123.987	1	0.967								0.053	0.833	0.846								5.735	0.857	0.792
					8.35	0	0.141								OUTPATIENT_CONTROL	NLR	SSI			124.787	1	0.974								0.0545	0.833	0.839								5.755	0.857	0.785
					8.45	0	0.128													125.951	1	0.98								0.0555	0.833	0.832								5.78	0.857	0.779
					9.55	0	0.121								AUC	95%CI lower	95%CI upper			128.264	1	0.987								0.0565	0.833	0.826								5.81	0.857	0.772
					10.65	0	0.114								0.531	0.309	0.754			129.921	1	0.993								0.0575	0.833	0.819								5.84	0.857	0.758
					10.75	0	0.107													130.986	1	1								0.0585	0.833	0.805								5.875	0.857	0.745
					11.1	0	0.101								CUT-off values	Sensitivity	1-Specificity													0.06	0.833	0.799								5.91	0.857	0.738
					11.45	0	0.094								-0.174	1	1			TIME	PARAMETER	OUTCOME								0.0615	0.833	0.792								5.99	0.857	0.732
					11.75	0	0.087								0.862	1	0.993			OUTPATIENT_CONTROL	NRF	SSI								0.063	0.833	0.785								6.065	0.857	0.725
					12.3	0	0.081								0.924	1	0.987													0.065	0.833	0.779								6.075	0.857	0.718
					13.6	0	0.074								0.9625	1	0.98			AUC	95%CI lower	95%CI upper								0.0665	0.833	0.772								6.105	0.857	0.711
					14.95	0	0.067								0.978	1	0.973			0.493	0.251	0.736								0.0685	0.833	0.765								6.15	0.857	0.705
					15.75	0	0.06								0.9845	1	0.966													0.0705	0.833	0.758								6.175	0.857	0.698
					16.35	0	0.047								1.009	1	0.96			CUT-off values	Sensitivity	1-Specificity								0.072	0.833	0.752								6.185	0.857	0.691
					17	0	0.04								1.032	1	0.953			49.153	0	0								0.0745	0.833	0.745								6.255	0.857	0.685
					17.6	0	0.034								1.0475	0.833	0.953			50.5685	0	0.007								0.079	0.833	0.738								6.33	0.714	0.678
					18.05	0	0.027								1.068	0.833	0.946			55.6015	0	0.013								0.0825	0.833	0.732								6.345	0.714	0.671
					19.15	0	0.02								1.0775	0.833	0.94			64.4445	0	0.02								0.0855	0.833	0.718								6.355	0.714	0.664
					20.5	0	0.013								1.1045	0.833	0.933			85.276	0	0.026								0.089	0.833	0.711								6.365	0.714	0.658
					45.8	0	0.007								1.135	0.833	0.926			102.33	0	0.033								0.0905	0.833	0.705								6.375	0.714	0.651
					71.5	0	0								1.179	0.833	0.919			102.987	0	0.039								0.094	0.833	0.698								6.385	0.714	0.644
															1.2175	0.833	0.913			103.757	0	0.046								0.098	0.833	0.691								6.4	0.571	0.644
															1.2255	0.833	0.906			104.684	0	0.053								0.1005	0.833	0.678								6.435	0.571	0.638
															1.2475	0.833	0.899			105.126	0.143	0.053								0.1035	0.667	0.678								6.47	0.571	0.631
															1.263	0.833	0.893			105.722	0.143	0.059								0.1055	0.667	0.671								6.5	0.571	0.624
															1.2665	0.833	0.886			106.644	0.143	0.066								0.1065	0.667	0.664								6.54	0.571	0.617
															1.2705	0.833	0.866			107.547	0.143	0.072								0.1075	0.667	0.658								6.57	0.571	0.597
															1.276	0.833	0.859			108.475	0.143	0.079								0.11	0.667	0.651								6.615	0.571	0.591
															1.283	0.833	0.852			109.143	0.143	0.086								0.114	0.667	0.644								6.655	0.571	0.584
															1.3045	0.833	0.846			109.545	0.143	0.092								0.1185	0.667	0.638								6.67	0.571	0.577
															1.3355	0.833	0.839			110.1	0.143	0.099								0.1215	0.667	0.631								6.685	0.571	0.564
															1.35	0.833	0.832			110.775	0.143	0.105								0.1255	0.667	0.624								6.695	0.571	0.55
															1.3555	0.833	0.826			111.441	0.143	0.112								0.1295	0.667	0.617								6.755	0.571	0.537
															1.3605	0.833	0.819			111.881	0.143	0.118								0.134	0.667	0.611								6.815	0.571	0.53
															1.3885	0.833	0.812			112.642	0.143	0.125								0.1385	0.667	0.597								6.825	0.571	0.523
															1.4155	0.833	0.805			113.353	0.143	0.132								0.14	0.667	0.591								6.895	0.429	0.523
															1.4165	0.833	0.799			113.441	0.143	0.138								0.1415	0.667	0.584								6.98	0.429	0.517
															1.4205	0.833	0.792			113.615	0.143	0.145								0.144	0.667	0.577								7.01	0.429	0.51
															1.4275	0.833	0.785			113.81	0.143	0.151								0.1475	0.667	0.57								7.025	0.429	0.503
															1.4335	0.833	0.779			113.915	0.143	0.158								0.151	0.667	0.564								7.035	0.286	0.497
															1.437	0.833	0.772			114.412	0.143	0.164								0.1535	0.667	0.557								7.1	0.286	0.49
															1.45	0.833	0.765			115.004	0.143	0.171								0.157	0.667	0.55								7.17	0.286	0.483
															1.4645	0.833	0.758			115.148	0.143	0.178								0.1645	0.667	0.544								7.195	0.286	0.47
															1.4875	0.833	0.752			115.201	0.143	0.184								0.174	0.667	0.537								7.22	0.286	0.463
															1.522	0.833	0.745			115.246	0.143	0.191								0.182	0.667	0.53								7.24	0.286	0.45
															1.537	0.833	0.738			115.511	0.143	0.197								0.1875	0.667	0.523								7.255	0.286	0.443
															1.5385	0.833	0.725			115.838	0.143	0.204								0.191	0.667	0.517								7.275	0.286	0.436
															1.5705	0.833	0.711			115.971	0.143	0.211								0.193	0.667	0.51								7.295	0.286	0.43
															1.6135	0.833	0.705			116.267	0.143	0.217								0.195	0.667	0.503								7.305	0.286	0.423
															1.6265	0.667	0.705			116.605	0.143	0.224								0.197	0.667	0.497								7.315	0.286	0.416
															1.629	0.667	0.698			116.716	0.286	0.224								0.202	0.667	0.483								7.325	0.286	0.403
															1.636	0.667	0.691			116.784	0.286	0.23								0.2065	0.667	0.477								7.35	0.286	0.396
															1.6595	0.667	0.678			116.825	0.286	0.237								0.21	0.667	0.47								7.375	0.286	0.389
															1.679	0.667	0.671			117.008	0.286	0.243								0.214	0.667	0.463								7.405	0.286	0.383
															1.684	0.667	0.664			117.234	0.286	0.25								0.216	0.667	0.456								7.45	0.286	0.376
															1.693	0.667	0.658			117.308	0.429	0.25								0.2175	0.667	0.45								7.475	0.286	0.369
															1.7145	0.667	0.651			117.367	0.429	0.257								0.2195	0.667	0.443								7.5	0.286	0.356
															1.7325	0.667	0.644			117.423	0.429	0.263								0.227	0.667	0.43								7.54	0.286	0.349
															1.7445	0.667	0.638			117.562	0.429	0.27								0.2365	0.667	0.423								7.57	0.286	0.342
															1.7585	0.667	0.631			117.705	0.429	0.276								0.241	0.667	0.416								7.585	0.286	0.329
															1.779	0.667	0.624			117.727	0.429	0.283								0.247	0.667	0.409								7.61	0.286	0.322
															1.796	0.667	0.617			117.787	0.429	0.289								0.254	0.667	0.403								7.655	0.286	0.315
															1.7985	0.667	0.611			117.912	0.429	0.296								0.258	0.667	0.396								7.71	0.143	0.315
															1.807	0.667	0.604			118.022	0.429	0.303								0.2655	0.667	0.389								7.765	0.143	0.309
															1.831	0.667	0.597			118.089	0.429	0.309								0.2735	0.667	0.383								7.795	0.143	0.302
															1.851	0.667	0.577			118.322	0.429	0.316								0.282	0.667	0.376								7.805	0.143	0.295
															1.856	0.667	0.57			118.635	0.429	0.322								0.2895	0.667	0.369								7.815	0.143	0.289
															1.8595	0.667	0.564			118.826	0.429	0.329								0.2945	0.667	0.356								7.85	0.143	0.282
															1.8635	0.667	0.557			118.942	0.429	0.336								0.2995	0.667	0.349								7.89	0.143	0.275
															1.8725	0.667	0.55			119.022	0.429	0.342								0.306	0.667	0.342								7.95	0.143	0.268
															1.88	0.667	0.537			119.174	0.429	0.349								0.319	0.667	0.336								8.005	0.143	0.262
															1.8975	0.667	0.53			119.368	0.429	0.355								0.3285	0.667	0.329								8.02	0.143	0.255
															1.9145	0.667	0.523			119.51	0.429	0.362								0.3315	0.667	0.322								8.045	0.143	0.248
															1.9325	0.667	0.517			119.589	0.429	0.368								0.347	0.667	0.309								8.065	0.143	0.242
															1.96	0.667	0.51			119.813	0.429	0.375								0.3735	0.5	0.309								8.075	0.143	0.235
															1.976	0.667	0.503			120.019	0.429	0.382								0.3865	0.5	0.302								8.09	0.143	0.228
															1.9895	0.667	0.497			120.323	0.429	0.388								0.398	0.5	0.295								8.105	0.143	0.221
															2.0035	0.667	0.49			120.61	0.429	0.395								0.412	0.5	0.289								8.14	0.143	0.208
															2.021	0.667	0.483			120.71	0.429	0.401								0.4195	0.5	0.282								8.19	0.143	0.201
															2.039	0.667	0.477			121.16	0.429	0.408								0.4325	0.5	0.275								8.22	0.143	0.195
															2.0525	0.667	0.47			121.571	0.429	0.414								0.444	0.5	0.268								8.24	0.143	0.188
															2.0675	0.667	0.463			121.72	0.429	0.421								0.448	0.5	0.262								8.255	0.143	0.174
															2.0775	0.667	0.456			121.854	0.429	0.428								0.45	0.5	0.255								8.29	0.143	0.154
															2.0805	0.667	0.45			121.919	0.429	0.434								0.456	0.5	0.248								8.335	0.143	0.148
															2.087	0.667	0.443			122.08	0.429	0.441								0.464	0.333	0.248								8.445	0.143	0.141
															2.0965	0.667	0.436			122.236	0.429	0.447								0.4705	0.333	0.242								8.575	0.143	0.134
															2.129	0.667	0.43			122.393	0.429	0.454								0.475	0.333	0.235								8.655	0.143	0.128
															2.158	0.667	0.423			122.578	0.429	0.461								0.4905	0.333	0.228								8.75	0.143	0.121
															2.169	0.667	0.416			122.662	0.429	0.467								0.509	0.333	0.221								8.825	0.143	0.114
															2.181	0.667	0.409			122.719	0.429	0.474								0.5175	0.167	0.221								8.855	0.143	0.107
															2.186	0.667	0.403			122.92	0.429	0.48								0.523	0.167	0.215								8.87	0	0.107
															2.191	0.667	0.396			123.366	0.429	0.487								0.5445	0.167	0.208								8.925	0	0.101
															2.195	0.667	0.389			123.722	0.429	0.493								0.572	0.167	0.201								8.975	0	0.094
															2.198	0.667	0.383			124.072	0.429	0.5								0.593	0.167	0.195								8.985	0	0.087
															2.2005	0.667	0.369			124.382	0.429	0.507								0.613	0.167	0.188								9	0	0.081
															2.205	0.667	0.362			124.442	0.429	0.513								0.643	0.167	0.181								9.055	0	0.074
															2.211	0.667	0.356			124.701	0.429	0.52								0.6705	0.167	0.174								9.135	0	0.067
															2.2225	0.5	0.356			124.97	0.571	0.52								0.677	0.167	0.168								9.22	0	0.06
															2.234	0.5	0.349			124.989	0.571	0.526								0.6965	0.167	0.161								9.34	0	0.054
															2.2385	0.5	0.342			125.006	0.571	0.533								0.7245	0.167	0.154								9.5	0	0.047
															2.2425	0.5	0.329			125.225	0.571	0.539								0.7495	0.167	0.148								9.61	0	0.04
															2.2455	0.5	0.322			125.447	0.571	0.546								0.767	0.167	0.141								10.015	0	0.034
															2.2565	0.5	0.315			125.475	0.571	0.553								0.7765	0.167	0.134								10.58	0	0.027
															2.2775	0.5	0.309			125.585	0.571	0.559								0.8065	0.167	0.128								11.325	0	0.02
															2.2905	0.5	0.302			125.758	0.571	0.566								0.8655	0.167	0.121								12.47	0	0.013
															2.302	0.333	0.302			125.849	0.571	0.572								0.9595	0.167	0.114								13.855	0	0.007
															2.314	0.167	0.302			125.941	0.571	0.579								1.0725	0	0.114								15.66	0	0
															2.319	0.167	0.295			126.162	0.571	0.592								1.137	0	0.107
															2.327	0.167	0.289			126.362	0.571	0.599								1.18	0	0.101
															2.3395	0.167	0.282			126.428	0.571	0.605								1.2395	0	0.094
															2.3755	0.167	0.268			126.512	0.571	0.612								1.309	0	0.087
															2.4095	0.167	0.262			126.612	0.571	0.618								1.434	0	0.081
															2.416	0.167	0.255			126.8	0.571	0.625								1.5535	0	0.074
															2.4255	0.167	0.248			126.98	0.571	0.632								1.6155	0	0.067
															2.4335	0.167	0.242			127.025	0.571	0.638								1.648	0	0.06
															2.4385	0.167	0.235			127.079	0.571	0.645								1.748	0	0.054
															2.4725	0.167	0.228			127.153	0.571	0.651								2.0065	0	0.047
															2.544	0.167	0.221			127.21	0.571	0.658								2.33	0	0.04
															2.5895	0.167	0.215			127.232	0.714	0.658								2.5285	0	0.034
															2.617	0.167	0.208			127.424	0.714	0.664								3.108	0	0.027
															2.6695	0.167	0.201			127.718	0.714	0.671								4.25	0	0.02
															2.703	0.167	0.195			127.894	0.714	0.678								6.1355	0	0.013
															2.709	0	0.195			127.968	0.714	0.684								12.665	0	0.007
															2.7295	0	0.188			128.006	0.714	0.691								18.912	0	0
															2.752	0	0.181			128.117	0.714	0.697
															2.761	0	0.174			128.245	0.714	0.704
															2.772	0	0.168			128.56	0.714	0.711
															2.783	0	0.161			128.85	0.714	0.717
															2.804	0	0.154			128.992	0.714	0.724
															2.831	0	0.148			129.179	0.714	0.73
															2.854	0	0.141			129.257	0.714	0.737
															2.867	0	0.134			129.312	0.714	0.743
															2.8705	0	0.128			129.431	0.714	0.75
															2.8815	0	0.121			129.547	0.714	0.757
															2.922	0	0.114			129.794	0.714	0.763
															2.9715	0	0.107			130.101	0.714	0.77
															3.09	0	0.101			130.217	0.714	0.776
															3.25	0	0.094			130.274	0.714	0.783
															3.3175	0	0.087			130.319	0.714	0.789
															3.3375	0	0.081			130.359	0.714	0.796
															3.3785	0	0.074			130.524	0.714	0.803
															3.4265	0	0.067			130.665	0.714	0.809
															3.468	0	0.06			130.686	0.714	0.816
															3.499	0	0.047			130.913	0.714	0.822
															3.524	0	0.04			131.208	0.714	0.829
															3.5485	0	0.034			131.384	0.714	0.836
															3.5715	0	0.027			131.5	0.714	0.842
															3.6115	0	0.02			132.036	0.714	0.849
															3.697	0	0.013			132.761	0.714	0.855
															4.0055	0	0.007			133.051	0.714	0.862
															5.254	0	0			133.178	0.857	0.862
																				133.47	0.857	0.868
																				133.738	0.857	0.875
																				133.912	0.857	0.882
																				134.157	0.857	0.888
																				134.277	0.857	0.895
																				134.398	0.857	0.901
																				134.56	0.857	0.908
																				134.688	0.857	0.914
																				134.992	0.857	0.921
																				135.252	0.857	0.928
																				135.329	0.857	0.934
																				135.476	0.857	0.941
																				136.064	0.857	0.947
																				136.827	0.857	0.954
																				137.31	0.857	0.961
																				138.312	0.857	0.967
																				140.773	0.857	0.974
																				143.304	0.857	0.98
																				144.447	1	0.98
																				145.693	1	0.987
																				148.597	1	0.993
																				151.553	1	1

## Sheet: Laboratory_parameters_ROC_IAC
TIME	PARAMETER	OUTCOME			TIME	PARAMETER	OUTCOME			TIME	PARAMETER	OUTCOME			TIME	PARAMETER	OUTCOME			TIME	PARAMETER	OUTCOME			TIME	PARAMETER	OUTCOME			TIME	PARAMETER	OUTCOME			TIME	PARAMETER	OUTCOME			TIME	PARAMETER	OUTCOME
BEFORE_SURGERY	ALBUMIN	IAC			BEFORE_SURGERY	CRP	IAC			BEFORE_SURGERY	ICIS	IAC			BEFORE_SURGERY	NLR	IAC			BEFORE_SURGERY	NRF	IAC			BEFORE_SURGERY	OROSOMUKOID	IAC			BEFORE_SURGERY	PINI	IAC			BEFORE_SURGERY	PREALBUMIN	IAC			BEFORE_SURGERY	WBC	IAC
AUC	95%CI lower	95%CI upper			AUC	95%CI lower	95%CI upper			AUC	95%CI lower	95%CI upper			AUC	95%CI lower	95%CI upper			AUC	95%CI lower	95%CI upper			AUC	95%CI lower	95%CI upper			AUC	95%CI lower	95%CI upper			AUC	95%CI lower	95%CI upper			AUC	95%CI lower	95%CI upper
0.628	0.478	0.777			0.540	0.367	0.713			0.536	0.377	0.694			0.527	0.385	0.669			0.531	0.357	0.704			0.476	0.304	0.648			0.590	0.414	0.765			0.536	0.380	0.691			0.659	0.523	0.794
CUT-off values	Sensitivity	1-Specificity			CUT-off values	Sensitivity	1-Specificity			CUT-off values	Sensitivity	1-Specificity			CUT-off values	Sensitivity	1-Specificity			CUT-off values	Sensitivity	1-Specificity			CUT-off values	Sensitivity	1-Specificity			CUT-off values	Sensitivity	1-Specificity			CUT-off values	Sensitivity	1-Specificity			CUT-off values	Sensitivity	1-Specificity
-0.79	0	0			-0.8	1	1			-1	1	1			-0.355	1	1			38.986	1	1			-0.66	1	1			-0.995	1	1			0	0	0			2.63	1	1
0.355	0.077	0			0.25	0.923	0.993			0.5	0.538	0.445			0.7095	1	0.993			45.2015	1	0.993			0.365	0.923	1			0.008	0.923	1			0.15	0	0.007			3.735	1	0.993
0.695	0.154	0			0.35	0.846	0.959			1.5	0.154	0.164			0.7935	1	0.986			52.799	0.923	0.993			0.395	0.923	0.993			0.014	0.923	0.986			0.165	0	0.021			3.905	1	0.986
16.945	0.154	0.007			0.45	0.846	0.91			3	0	0.014			0.858	0.923	0.986			58.9795	0.846	0.993			0.41	0.923	0.979			0.0175	0.923	0.972			0.175	0	0.028			4.04	1	0.979
33.95	0.154	0.014			0.55	0.846	0.883			5	0	0			0.929	0.923	0.979			79.6275	0.846	0.986			0.43	0.923	0.972			0.0185	0.923	0.959			0.185	0.077	0.041			4.115	1	0.973
35.25	0.154	0.021			0.65	0.846	0.841								0.9865	0.923	0.973			98.286	0.846	0.979			0.445	0.923	0.959			0.0195	0.923	0.945			0.195	0.077	0.069			4.155	1	0.966
35.75	0.154	0.028			0.75	0.769	0.766								1.0295	0.923	0.966			100.915	0.846	0.973			0.46	0.923	0.952			0.0205	0.846	0.938			0.205	0.154	0.152			4.195	1	0.959
36.25	0.154	0.034			0.85	0.769	0.71								1.069	0.923	0.952			102.136	0.846	0.966			0.48	0.923	0.945			0.0215	0.846	0.924			0.215	0.231	0.2			4.26	1	0.952
36.85	0.154	0.048			0.95	0.769	0.669								1.105	0.923	0.945			103.356	0.846	0.959			0.495	0.923	0.931			0.0225	0.846	0.917			0.225	0.231	0.269			4.325	1	0.945
37.25	0.154	0.055			1.05	0.692	0.634								1.133	0.923	0.938			104.256	0.846	0.952			0.505	0.923	0.917			0.0235	0.846	0.903			0.235	0.385	0.379			4.46	1	0.938
37.55	0.154	0.062			1.15	0.692	0.572								1.1825	0.923	0.932			104.401	0.846	0.945			0.515	0.846	0.917			0.025	0.846	0.89			0.245	0.615	0.483			4.7	1	0.925
37.75	0.154	0.076			1.25	0.692	0.545								1.2175	0.923	0.925			104.551	0.846	0.938			0.53	0.846	0.89			0.027	0.846	0.876			0.255	0.692	0.559			4.82	1	0.918
37.9	0.154	0.083			1.35	0.692	0.51								1.226	0.923	0.918			104.686	0.846	0.932			0.545	0.846	0.883			0.0295	0.846	0.869			0.265	0.692	0.6			4.85	1	0.911
38.05	0.154	0.097			1.5	0.615	0.49								1.2585	0.923	0.911			104.784	0.846	0.925			0.555	0.769	0.869			0.0315	0.846	0.862			0.275	0.692	0.697			4.88	1	0.897
38.25	0.154	0.103			1.65	0.538	0.469								1.298	0.923	0.904			105.074	0.846	0.918			0.565	0.769	0.848			0.0325	0.846	0.848			0.285	0.769	0.766			4.895	1	0.89
38.45	0.154	0.11			1.75	0.538	0.455								1.3115	0.923	0.897			105.368	0.846	0.911			0.575	0.769	0.834			0.0335	0.846	0.834			0.295	0.846	0.807			4.955	1	0.884
38.6	0.154	0.117			1.85	0.538	0.421								1.3175	0.923	0.89			105.692	0.846	0.904			0.585	0.769	0.821			0.035	0.846	0.807			0.305	0.923	0.855			5.02	1	0.877
38.75	0.154	0.124			1.95	0.462	0.414								1.3315	0.923	0.884			106.132	0.846	0.897			0.595	0.769	0.786			0.0365	0.846	0.8			0.315	0.923	0.89			5.055	1	0.87
38.85	0.154	0.131			2.05	0.462	0.4								1.36	0.923	0.877			106.578	0.846	0.89			0.605	0.769	0.752			0.0375	0.846	0.793			0.325	1	0.917			5.095	1	0.863
39	0.154	0.138			2.15	0.462	0.386								1.3825	0.923	0.87			107.025	0.846	0.884			0.615	0.769	0.738			0.039	0.846	0.786			0.335	1	0.924			5.14	1	0.856
39.15	0.154	0.152			2.25	0.385	0.366								1.392	0.923	0.863			107.425	0.846	0.877			0.625	0.692	0.731			0.0405	0.846	0.779			0.345	1	0.938			5.175	1	0.849
39.3	0.154	0.166			2.35	0.385	0.345								1.4065	0.923	0.856			107.897	0.846	0.87			0.635	0.692	0.71			0.0425	0.846	0.766			0.355	1	0.952			5.2	1	0.836
39.5	0.154	0.172			2.45	0.385	0.331								1.4385	0.923	0.849			108.555	0.769	0.87			0.645	0.615	0.69			0.0445	0.846	0.759			0.365	1	0.959			5.225	1	0.829
39.7	0.154	0.179			2.55	0.308	0.29								1.4815	0.923	0.842			109.043	0.769	0.863			0.655	0.615	0.676			0.0455	0.846	0.752			0.375	1	0.972			5.245	1	0.822
39.85	0.154	0.2			2.7	0.308	0.255								1.5075	0.923	0.836			109.456	0.769	0.856			0.665	0.615	0.662			0.0465	0.846	0.738			0.395	1	0.979			5.265	1	0.815
40.05	0.231	0.2			2.85	0.308	0.234								1.5135	0.923	0.829			109.956	0.769	0.849			0.675	0.615	0.648			0.0485	0.846	0.724			0.415	1	0.986			5.29	1	0.808
40.25	0.231	0.207			2.95	0.308	0.228								1.541	0.923	0.822			110.139	0.769	0.842			0.685	0.615	0.614			0.0505	0.846	0.717			1	1	1			5.325	1	0.801
40.35	0.231	0.214			3.15	0.308	0.207								1.5675	0.923	0.815			110.18	0.769	0.836			0.695	0.538	0.579			0.0525	0.769	0.697								5.345	0.923	0.801
40.45	0.231	0.228			3.45	0.308	0.2								1.571	0.923	0.808			110.294	0.769	0.829			0.705	0.462	0.579			0.055	0.769	0.69								5.355	0.923	0.795
40.6	0.231	0.234			3.65	0.308	0.186								1.588	0.923	0.801			110.409	0.769	0.822			0.715	0.462	0.566			0.0565	0.692	0.683								5.38	0.923	0.788
40.75	0.308	0.234			3.75	0.231	0.179								1.606	0.923	0.795			110.578	0.769	0.815			0.73	0.462	0.524			0.0575	0.692	0.676								5.405	0.923	0.774
40.85	0.308	0.241			3.85	0.231	0.172								1.627	0.923	0.788			110.817	0.769	0.808			0.745	0.462	0.51			0.0585	0.692	0.669								5.415	0.923	0.767
40.95	0.308	0.248			4.05	0.231	0.159								1.6615	0.923	0.781			111.314	0.769	0.801			0.755	0.462	0.469			0.0605	0.692	0.655								5.45	0.923	0.76
41.05	0.308	0.255			4.5	0.231	0.152								1.682	0.923	0.767			111.733	0.769	0.795			0.765	0.462	0.462			0.064	0.692	0.641								5.525	0.923	0.747
41.15	0.385	0.262			4.85	0.231	0.124								1.6955	0.923	0.76			111.757	0.769	0.788			0.775	0.385	0.441			0.0665	0.692	0.621								5.605	0.923	0.74
41.25	0.385	0.269			5.1	0.231	0.117								1.7065	0.923	0.753			111.855	0.769	0.781			0.785	0.385	0.421			0.068	0.692	0.614								5.66	0.923	0.733
41.35	0.462	0.269			5.35	0.231	0.11								1.7175	0.923	0.747			112.046	0.769	0.774			0.795	0.385	0.414			0.071	0.692	0.6								5.715	0.923	0.726
41.45	0.462	0.283			5.7	0.231	0.103								1.738	0.923	0.74			112.258	0.769	0.767			0.805	0.385	0.393			0.0735	0.692	0.586								5.76	0.923	0.712
41.65	0.462	0.29			6.25	0.154	0.103								1.75	0.923	0.733			112.371	0.769	0.76			0.815	0.385	0.366			0.0745	0.692	0.579								5.775	0.923	0.705
41.85	0.538	0.297			6.6	0.077	0.097								1.7525	0.923	0.726			112.49	0.769	0.753			0.825	0.385	0.338			0.076	0.692	0.572								5.825	0.923	0.699
41.95	0.538	0.31			7.15	0.077	0.09								1.764	0.923	0.719			112.758	0.769	0.747			0.835	0.308	0.324			0.079	0.692	0.566								5.905	0.923	0.692
42.05	0.615	0.31			7.7	0.077	0.083								1.7805	0.923	0.712			113.014	0.769	0.74			0.845	0.231	0.31			0.083	0.692	0.559								5.96	0.923	0.685
42.15	0.615	0.324			8.1	0	0.083								1.7975	0.923	0.699			113.144	0.769	0.733			0.855	0.231	0.297			0.087	0.692	0.545								5.99	0.846	0.685
42.25	0.615	0.331			8.6	0	0.076								1.8095	0.923	0.692			113.314	0.769	0.726			0.865	0.231	0.29			0.0895	0.692	0.531								6.005	0.846	0.678
42.4	0.615	0.338			9	0	0.069								1.812	0.923	0.685			113.556	0.769	0.719			0.875	0.231	0.262			0.091	0.692	0.524								6.015	0.846	0.664
42.55	0.615	0.345			9.35	0	0.062								1.8245	0.846	0.685			113.864	0.769	0.712			0.885	0.231	0.241			0.0925	0.692	0.517								6.03	0.846	0.658
42.65	0.615	0.352			10.15	0	0.055								1.836	0.846	0.678			114.135	0.769	0.705			0.895	0.231	0.234			0.0935	0.692	0.51								6.045	0.846	0.651
42.75	0.615	0.372			11.05	0	0.048								1.8505	0.769	0.678			114.208	0.769	0.699			0.905	0.231	0.214			0.095	0.692	0.503								6.06	0.846	0.644
42.85	0.615	0.386			11.4	0	0.041								1.8835	0.769	0.671			114.238	0.769	0.692			0.915	0.231	0.186			0.0965	0.692	0.497								6.085	0.846	0.63
43	0.692	0.386			11.7	0	0.034								1.9045	0.769	0.664			114.421	0.769	0.685			0.925	0.231	0.172			0.0975	0.692	0.49								6.11	0.846	0.616
43.15	0.692	0.4			12	0	0.028								1.9095	0.769	0.658			114.617	0.769	0.678			0.94	0.154	0.159			0.1	0.692	0.483								6.125	0.846	0.603
43.25	0.692	0.407			12.15	0	0.021								1.9135	0.769	0.651			114.685	0.769	0.671			0.955	0.154	0.145			0.1035	0.692	0.476								6.14	0.846	0.596
43.35	0.692	0.414			16.6	0	0.014								1.916	0.769	0.637			114.829	0.769	0.664			0.965	0.154	0.124			0.1065	0.692	0.462								6.195	0.769	0.582
43.45	0.692	0.421			28.05	0	0.007								1.925	0.769	0.63			114.97	0.769	0.658			0.98	0.154	0.11			0.109	0.692	0.455								6.245	0.769	0.575
43.55	0.692	0.434			36.1	0	0								1.935	0.769	0.623			115.149	0.769	0.651			0.995	0.154	0.103			0.1105	0.692	0.448								6.26	0.769	0.568
43.65	0.692	0.441													1.948	0.769	0.616			115.386	0.769	0.644			1.015	0.154	0.097			0.1115	0.692	0.441								6.275	0.769	0.555
43.75	0.692	0.448													1.9585	0.769	0.61			115.641	0.769	0.637			1.04	0.077	0.097			0.1135	0.692	0.434								6.29	0.769	0.548
43.85	0.692	0.469													1.976	0.769	0.603			115.973	0.769	0.63			1.055	0.077	0.09			0.1165	0.692	0.428								6.305	0.769	0.541
43.95	0.692	0.476													1.995	0.769	0.596			116.263	0.692	0.63			1.065	0.077	0.083			0.1195	0.692	0.421								6.32	0.769	0.534
44.05	0.692	0.503													2.0005	0.769	0.589			116.424	0.692	0.623			1.075	0.077	0.076			0.1215	0.692	0.407								6.34	0.769	0.521
44.15	0.692	0.524													2.0125	0.769	0.582			116.528	0.692	0.616			1.095	0.077	0.069			0.1245	0.692	0.4								6.365	0.769	0.514
44.3	0.692	0.552													2.024	0.692	0.582			116.72	0.692	0.61			1.115	0.077	0.062			0.1335	0.692	0.393								6.395	0.769	0.507
44.45	0.692	0.566													2.0345	0.692	0.575			116.886	0.692	0.603			1.125	0.077	0.055			0.143	0.615	0.393								6.415	0.769	0.493
44.55	0.692	0.579													2.045	0.692	0.568			117.255	0.692	0.596			1.14	0	0.048			0.148	0.615	0.386								6.445	0.769	0.479
44.65	0.692	0.586													2.0605	0.692	0.562			117.908	0.692	0.589			1.16	0	0.041			0.1505	0.615	0.379								6.475	0.769	0.466
44.75	0.692	0.6													2.076	0.692	0.555			118.407	0.692	0.582			1.18	0	0.034			0.152	0.538	0.379								6.495	0.769	0.459
44.85	0.692	0.607													2.0895	0.615	0.555			118.713	0.692	0.575			1.195	0	0.028			0.1535	0.538	0.372								6.525	0.769	0.452
45	0.769	0.628													2.109	0.615	0.548			118.986	0.692	0.568			1.205	0	0.021			0.157	0.538	0.366								6.57	0.692	0.445
45.15	0.769	0.634													2.141	0.615	0.541			119.276	0.692	0.562			1.225	0	0.014			0.1625	0.538	0.359								6.655	0.692	0.438
45.25	0.769	0.648													2.1675	0.615	0.534			119.707	0.692	0.555			1.27	0	0.007			0.1665	0.538	0.352								6.715	0.692	0.432
45.35	0.769	0.662													2.174	0.615	0.527			120.072	0.692	0.548			2.3	0	0			0.17	0.538	0.345								6.735	0.692	0.418
45.55	0.769	0.669													2.1775	0.615	0.521			120.185	0.692	0.541								0.175	0.538	0.338								6.805	0.692	0.411
45.75	0.769	0.676													2.1835	0.538	0.521			120.412	0.692	0.534			TIME	PARAMETER	OUTCOME			0.179	0.538	0.331								6.89	0.692	0.404
45.85	0.769	0.683													2.1995	0.538	0.514			120.758	0.692	0.527			TWO_DAYS_AFTER_SURGERY	OROSOMUKOID	IAC			0.183	0.538	0.324								6.925	0.692	0.397
45.95	0.769	0.703													2.214	0.538	0.507			120.918	0.692	0.521								0.1865	0.538	0.317								6.935	0.615	0.397
46.1	0.846	0.71													2.219	0.538	0.5			120.972	0.692	0.514			AUC	95%CI lower	95%CI upper			0.1885	0.385	0.317								6.945	0.615	0.384
46.25	0.846	0.717													2.2535	0.538	0.493			121.039	0.615	0.514			0.553	0.386	0.720			0.1905	0.385	0.31								6.955	0.615	0.377
46.35	0.846	0.724													2.2925	0.538	0.486			121.09	0.615	0.507								0.192	0.385	0.303								6.975	0.538	0.377
46.45	0.923	0.752													2.3085	0.538	0.479			121.18	0.538	0.507			CUT-off values	Sensitivity	1-Specificity			0.1975	0.385	0.297								7.04	0.538	0.37
46.55	0.923	0.766													2.3235	0.538	0.473			121.32	0.538	0.5			-0.87	1	1			0.2025	0.385	0.29								7.095	0.538	0.363
46.65	0.923	0.779													2.329	0.538	0.466			121.411	0.538	0.493			0.355	1	0.993			0.204	0.385	0.283								7.105	0.538	0.349
46.75	0.923	0.8													2.337	0.538	0.459			121.645	0.538	0.486			0.605	0.923	0.993			0.209	0.385	0.276								7.115	0.538	0.342
46.85	0.923	0.807													2.3475	0.462	0.459			121.988	0.538	0.479			0.635	0.923	0.986			0.2135	0.385	0.269								7.155	0.462	0.342
47.05	0.923	0.821													2.3555	0.385	0.459			122.288	0.538	0.473			0.66	0.923	0.979			0.216	0.385	0.262								7.195	0.462	0.336
47.3	1	0.828													2.3685	0.308	0.459			122.694	0.538	0.466			0.73	0.923	0.972			0.2205	0.385	0.255								7.215	0.462	0.329
47.5	1	0.841													2.383	0.308	0.452			123.187	0.538	0.459			0.79	0.923	0.959			0.2265	0.385	0.248								7.25	0.462	0.322
47.65	1	0.848													2.39	0.308	0.445			123.454	0.538	0.452			0.805	0.923	0.952			0.2305	0.385	0.241								7.285	0.462	0.315
47.95	1	0.869													2.3925	0.308	0.438			123.594	0.538	0.445			0.825	0.923	0.931			0.232	0.308	0.241								7.39	0.462	0.308
48.3	1	0.876													2.3965	0.308	0.432			123.838	0.538	0.438			0.85	0.923	0.917			0.2355	0.308	0.234								7.49	0.462	0.301
48.55	1	0.89													2.4005	0.308	0.425			123.948	0.538	0.432			0.865	0.923	0.897			0.2435	0.308	0.228								7.53	0.462	0.295
48.95	1	0.897													2.4165	0.308	0.418			124.013	0.538	0.425			0.875	0.923	0.89			0.255	0.308	0.221								7.575	0.462	0.288
49.4	1	0.91													2.444	0.308	0.411			124.147	0.538	0.418			0.885	0.923	0.883			0.2675	0.308	0.214								7.625	0.462	0.281
49.7	1	0.938													2.466	0.308	0.404			124.245	0.462	0.418			0.895	0.923	0.869			0.2795	0.308	0.207								7.665	0.462	0.274
50.25	1	0.945													2.4755	0.308	0.397			124.347	0.462	0.411			0.905	0.923	0.848			0.2865	0.308	0.2								7.69	0.462	0.267
51	1	0.952													2.5125	0.308	0.39			124.629	0.462	0.404			0.915	0.923	0.834			0.2895	0.308	0.193								7.715	0.462	0.253
51.35	1	0.959													2.5515	0.308	0.384			124.933	0.462	0.397			0.925	0.923	0.821			0.2985	0.308	0.186								7.74	0.462	0.247
51.5	1	0.966													2.5615	0.308	0.377			125.118	0.462	0.39			0.935	0.846	0.814			0.3085	0.308	0.179								7.765	0.462	0.233
52.15	1	0.972													2.577	0.308	0.37			125.264	0.462	0.384			0.955	0.846	0.793			0.3115	0.308	0.172								7.775	0.462	0.226
53.4	1	0.979													2.5895	0.308	0.363			125.421	0.462	0.377			0.975	0.769	0.786			0.315	0.308	0.166								7.785	0.385	0.226
54.85	1	0.986													2.5995	0.308	0.356			125.771	0.462	0.37			0.985	0.692	0.772			0.326	0.308	0.159								7.805	0.385	0.219
56.6	1	1													2.6145	0.308	0.349			126.064	0.462	0.363			0.995	0.692	0.752			0.345	0.308	0.152								7.825	0.385	0.212
															2.65	0.308	0.342			126.151	0.462	0.356			1.005	0.692	0.731			0.361	0.308	0.145								7.85	0.308	0.205
TIME	PARAMETER	OUTCOME			TIME	PARAMETER	OUTCOME			TIME	PARAMETER	OUTCOME			2.681	0.231	0.342			126.401	0.462	0.349			1.015	0.692	0.717			0.3735	0.308	0.138			TIME	PARAMETER	OUTCOME			7.89	0.308	0.199
TWO_DAYS_AFTER_SURGERY	ALBUMIN	IAC			TWO_DAYS_AFTER_SURGERY	CRP	IAC			TWO_DAYS_AFTER_SURGERY	ICIS	IAC			2.6935	0.231	0.336			126.748	0.462	0.342			1.025	0.692	0.69			0.3825	0.231	0.138			TWO_DAYS_AFTER_SURGERY	PREALBUMIN	IAC			7.915	0.308	0.192
															2.711	0.231	0.329			126.918	0.462	0.336			1.035	0.692	0.662			0.3845	0.231	0.131								7.93	0.308	0.185
AUC	95%CI lower	95%CI upper			AUC	95%CI lower	95%CI upper			AUC	95%CI lower	95%CI upper			2.723	0.231	0.322			126.963	0.462	0.329			1.05	0.692	0.641			0.386	0.231	0.124			AUC	95%CI lower	95%CI upper			7.945	0.308	0.178
0.424	0.252	0.597			0.520	0.368	0.672			0.523	0.385	0.661			2.755	0.231	0.315			127.009	0.462	0.322			1.075	0.692	0.621			0.4185	0.231	0.117			0.523	0.369	0.677			8	0.308	0.171
															2.815	0.231	0.308			127.102	0.385	0.322			1.095	0.692	0.579			0.4505	0.154	0.117								8.08	0.308	0.164
CUT-off values	Sensitivity	1-Specificity			CUT-off values	Sensitivity	1-Specificity			CUT-off values	Sensitivity	1-Specificity			2.865	0.231	0.301			127.178	0.385	0.315			1.105	0.615	0.552			0.5115	0.154	0.11			CUT-off values	Sensitivity	1-Specificity			8.165	0.308	0.158
22.8	0	0			36.6	1	1			-1	1	1			2.8855	0.231	0.295			127.268	0.385	0.308			1.115	0.615	0.545			0.602	0.154	0.103			0	0	0			8.225	0.308	0.151
24.35	0.077	0			45.2	1	0.993			0.5	0.923	0.779			2.89	0.231	0.288			127.416	0.385	0.301			1.125	0.615	0.503			0.658	0.154	0.097			0.08	0	0.007			8.25	0.308	0.144
25.75	0.077	0.007			53.2	1	0.986			1.5	0.462	0.462			2.9055	0.231	0.281			127.769	0.385	0.295			1.135	0.615	0.476			0.725	0.077	0.097			0.095	0.077	0.028			8.305	0.308	0.137
26.65	0.077	0.014			54.65	1	0.979			2.5	0.154	0.193			2.918	0.231	0.274			128.184	0.385	0.288			1.145	0.615	0.448			0.7725	0.077	0.09			0.105	0.077	0.103			8.345	0.308	0.13
26.9	0.077	0.021			56	1	0.972			3.5	0	0.083			2.9195	0.231	0.267			128.381	0.385	0.281			1.155	0.615	0.414			0.792	0.077	0.083			0.115	0.077	0.186			8.375	0.231	0.13
27.25	0.077	0.028			56.4	1	0.966			4.5	0	0.014			2.9265	0.231	0.26			128.525	0.385	0.274			1.165	0.615	0.393			0.8245	0.077	0.076			0.125	0.308	0.276			8.405	0.231	0.123
27.95	0.077	0.041			57.05	1	0.959			6	0	0			2.9575	0.154	0.253			128.608	0.385	0.267			1.175	0.538	0.386			0.8475	0.077	0.069			0.135	0.538	0.455			8.43	0.231	0.116
28.55	0.077	0.055			57.8	1	0.952								2.991	0.154	0.247			128.613	0.385	0.26			1.185	0.538	0.372			0.947	0.077	0.062			0.145	0.615	0.586			8.455	0.231	0.11
28.7	0.077	0.069			60.35	1	0.945								3.002	0.154	0.24			128.662	0.385	0.253			1.195	0.538	0.359			1.123	0.077	0.055			0.155	0.692	0.676			8.49	0.231	0.103
28.85	0.077	0.076			63.3	1	0.938								3.0205	0.154	0.233			128.724	0.385	0.247			1.205	0.538	0.324			1.224	0.077	0.048			0.165	0.769	0.766			8.545	0.231	0.096
28.95	0.077	0.083			63.95	1	0.931								3.0655	0.154	0.226			128.796	0.385	0.24			1.215	0.462	0.324			1.257	0.077	0.041			0.175	0.769	0.828			8.66	0.231	0.089
29.05	0.154	0.09			64.2	1	0.924								3.0995	0.154	0.219			128.912	0.385	0.233			1.225	0.462	0.303			1.369	0.077	0.034			0.185	1	0.855			8.785	0.154	0.089
29.15	0.154	0.097			64.65	1	0.917								3.1065	0.154	0.212			129.118	0.308	0.233			1.235	0.385	0.276			1.5305	0.077	0.028			0.195	1	0.869			8.825	0.154	0.082
29.25	0.154	0.11			66.15	1	0.91								3.127	0.154	0.205			129.274	0.231	0.233			1.245	0.308	0.255			2.0315	0.077	0.021			0.205	1	0.917			8.835	0.077	0.082
29.5	0.154	0.117			69.8	1	0.903								3.151	0.154	0.199			129.369	0.231	0.226			1.255	0.308	0.221			3.7765	0.077	0.014			0.215	1	0.945			8.905	0.077	0.075
29.75	0.154	0.124			72.45	1	0.897								3.1615	0.154	0.192			129.467	0.154	0.226			1.265	0.231	0.207			6.4695	0.077	0.007			0.225	1	0.959			9.075	0.077	0.068
29.85	0.154	0.138			72.95	1	0.89								3.175	0.154	0.185			129.512	0.154	0.219			1.275	0.154	0.2			11.22	0.077	0			0.235	1	0.972			9.2	0.077	0.062
29.95	0.154	0.145			73.25	1	0.883								3.215	0.154	0.178			129.578	0.154	0.212			1.285	0.154	0.179			15.583	0	0			0.25	1	0.979			9.23	0	0.062
30.05	0.154	0.159			74.6	1	0.876								3.2645	0.154	0.171			129.622	0.154	0.205			1.295	0.154	0.152								0.27	1	0.986			9.275	0	0.055
30.15	0.231	0.159			75.95	0.923	0.876								3.3255	0.154	0.164			129.74	0.154	0.199			1.305	0.154	0.145			TIME	PARAMETER	OUTCOME			0.44	1	0.993			9.38	0	0.048
30.3	0.231	0.172			76.85	0.923	0.869								3.3755	0.154	0.158			129.934	0.154	0.192			1.315	0.154	0.138			TWO_DAYS_AFTER_SURGERY	PINI	IAC			1	1	1			9.56	0	0.041
30.45	0.231	0.179			78.1	0.923	0.862								3.3895	0.154	0.151			130.041	0.154	0.185			1.325	0.154	0.131													9.745	0	0.034
30.55	0.231	0.193			78.55	0.923	0.855								3.4775	0.077	0.151			130.136	0.154	0.178			1.335	0.154	0.117			AUC	95%CI lower	95%CI upper								10.12	0	0.027
30.65	0.231	0.2			79.8	0.923	0.848								3.5735	0.077	0.144			130.22	0.154	0.171			1.365	0.154	0.11			0.511	0.361	0.660								10.93	0	0.021
30.75	0.231	0.207			81.55	0.923	0.841								3.5915	0.077	0.137			130.261	0.154	0.164			1.395	0.154	0.103													11.805	0	0.014
30.85	0.231	0.214			83.3	0.923	0.828								3.626	0.077	0.13			130.304	0.154	0.158			1.405	0.154	0.097			CUT-off values	Sensitivity	1-Specificity								12.205	0	0.007
30.95	0.231	0.221			85.05	0.923	0.821								3.659	0.077	0.123			130.611	0.154	0.151			1.415	0	0.083			2.565	1	1								13.24	0	0
31.05	0.231	0.234			86.15	0.923	0.814								3.6615	0.077	0.116			131.016	0.154	0.144			1.445	0	0.055			5.4545	1	0.993
31.2	0.231	0.241			86.9	0.923	0.807								3.7	0.077	0.11			131.208	0.154	0.137			1.475	0	0.048			7.3475	0.923	0.993								TIME	PARAMETER	OUTCOME
31.35	0.231	0.248			87.15	0.923	0.8								3.7585	0.077	0.103			131.677	0.154	0.13			1.49	0	0.034			7.653	0.923	0.986								TWO_DAYS_AFTER_SURGERY	WBC	IAC
31.55	0.231	0.262			87.25	0.846	0.8								3.786	0.077	0.096			132.167	0.154	0.123			1.505	0	0.028			8.1475	0.923	0.979
31.75	0.231	0.283			87.7	0.846	0.786								3.831	0.077	0.089			132.749	0.154	0.116			1.515	0	0.021			8.573	0.923	0.972								AUC	95%CI lower	95%CI upper
31.85	0.231	0.303			88.3	0.769	0.786								3.8805	0.077	0.082			133.375	0.154	0.11			1.55	0	0.014			8.9565	0.923	0.966								0.586	0.428	0.744
31.95	0.231	0.317			88.55	0.769	0.779								4.0125	0.077	0.075			133.619	0.077	0.11			1.6	0	0.007			9.537	0.923	0.959
32.05	0.231	0.338			89.55	0.769	0.772								4.1655	0.077	0.068			133.746	0.077	0.103			2.62	0	0			10.2415	0.923	0.952								CUT-off values	Sensitivity	1-Specificity
32.15	0.231	0.366			90.55	0.769	0.759								4.2185	0.077	0.062			134.033	0.077	0.096								10.7245	0.923	0.945								3.83	1	1
32.25	0.231	0.386			90.75	0.769	0.752								4.3095	0.077	0.055			134.548	0.077	0.089								11.3425	0.923	0.938								4.88	1	0.993
32.35	0.231	0.393			91.9	0.769	0.745								4.423	0.077	0.048			135.224	0.077	0.082								11.922	0.923	0.931								4.935	1	0.986
32.5	0.231	0.4			93.6	0.769	0.738								4.532	0.077	0.041			135.666	0.077	0.075								12.2285	0.923	0.924								5.025	1	0.979
32.65	0.231	0.428			94.8	0.769	0.724								4.6285	0.077	0.034			136.612	0.077	0.068								12.3805	0.923	0.917								5.125	1	0.966
32.75	0.231	0.455			96.5	0.692	0.724								4.745	0.077	0.027			137.698	0.077	0.062								12.588	0.923	0.91								5.17	1	0.959
32.85	0.231	0.469			97.8	0.692	0.703								4.8575	0.077	0.021			138.101	0.077	0.055								13.1405	0.923	0.903								5.255	1	0.952
33	0.231	0.483			99.6	0.692	0.697								4.9915	0	0.021			139.459	0	0.055								13.5305	0.923	0.897								5.405	1	0.945
33.15	0.231	0.49			101.45	0.615	0.697								5.226	0	0.014			140.88	0	0.048								13.6255	0.923	0.89								5.51	1	0.938
33.25	0.231	0.497			102.4	0.615	0.69								5.821	0	0.007			141.415	0	0.041								13.7435	0.923	0.883								5.525	1	0.932
33.35	0.385	0.51			103.25	0.615	0.683								7.288	0	0			142.228	0	0.034								13.8015	0.923	0.876								5.54	1	0.925
33.45	0.385	0.552			104.05	0.615	0.676													143.492	0	0.027								13.8095	0.923	0.869								5.555	0.923	0.925
33.55	0.385	0.572			106.6	0.615	0.669								TIME	PARAMETER	OUTCOME			144.459	0	0.021								14.221	0.923	0.862								5.565	0.923	0.918
33.7	0.462	0.572			108.8	0.615	0.662								TWO_DAYS_AFTER_SURGERY	NLR	IAC			144.867	0	0.014								14.848	0.923	0.855								5.595	0.923	0.911
33.9	0.462	0.579			109.25	0.615	0.655													147.453	0	0.007								15.125	0.923	0.848								5.63	0.923	0.904
34.1	0.462	0.586			109.4	0.615	0.648								AUC	95%CI lower	95%CI upper			150.917	0	0								15.3145	0.923	0.841								5.65	0.923	0.897
34.25	0.462	0.6			110.5	0.615	0.641								0.517	0.388	0.646			TIME	PARAMETER	OUTCOME								15.5285	0.923	0.834								5.7	0.923	0.89
34.35	0.462	0.621			111.65	0.615	0.628													TWO_DAYS_AFTER_SURGERY	NRF	IAC								15.6215	0.923	0.828								5.745	0.923	0.884
34.55	0.462	0.628			112	0.615	0.621								CUT-off values	Sensitivity	1-Specificity													15.6745	0.923	0.821								5.78	0.923	0.877
34.75	0.462	0.655			112.45	0.615	0.614								0.116	1	1			AUC	95%CI lower	95%CI upper								15.7395	0.923	0.814								5.9	0.923	0.87
34.85	0.462	0.669			112.9	0.615	0.607								1.277	1	0.993			0.631	0.489	0.774								15.812	0.923	0.807								6.005	0.923	0.856
34.95	0.538	0.676			113.2	0.615	0.6								1.5475	1	0.986													15.8775	0.923	0.8								6.035	0.923	0.849
35.05	0.538	0.69			113.7	0.615	0.593								1.6925	1	0.979			CUT-off values	Sensitivity	1-Specificity								15.8945	0.923	0.793								6.065	0.923	0.836
35.15	0.538	0.697			115.05	0.615	0.586								1.753	1	0.973			44.379	1	1								15.9025	0.923	0.786								6.085	0.923	0.829
35.25	0.538	0.71			116.55	0.615	0.579								1.7875	1	0.966			62.1845	1	0.993								15.9455	0.846	0.786								6.105	0.923	0.822
35.35	0.538	0.724			117.85	0.615	0.572								1.8105	1	0.959			79.3425	1	0.986								16.3905	0.846	0.779								6.125	0.923	0.815
35.45	0.615	0.731			119	0.615	0.566								1.8405	1	0.952			83.0725	1	0.979								16.846	0.846	0.772								6.165	0.923	0.808
35.55	0.692	0.745			119.6	0.615	0.559								1.8675	1	0.945			86.475	1	0.973								16.902	0.846	0.766								6.22	0.923	0.801
35.7	0.692	0.752			119.95	0.615	0.552								1.914	1	0.938			86.509	1	0.966			TIME	PARAMETER	OUTCOME			17.2745	0.846	0.759								6.26	0.923	0.795
35.85	0.769	0.766			121.05	0.615	0.538								2.013	1	0.932			87.163	1	0.959			OUTPATIENT_CONTROL	OROSOMUKOID	IAC			17.7305	0.846	0.752								6.365	0.846	0.788
35.95	0.769	0.779			122.15	0.615	0.531								2.0845	1	0.925			88.504	1	0.952								17.8915	0.846	0.745								6.47	0.846	0.781
36.05	0.769	0.793			122.35	0.615	0.524								2.109	1	0.918			89.3895	1	0.945			AUC	95%CI lower	95%CI upper			17.971	0.846	0.738								6.525	0.846	0.774
36.15	0.769	0.821			122.85	0.615	0.517								2.175	1	0.911			89.757	1	0.938			0.452	0.253	0.650			18.0075	0.769	0.738								6.57	0.769	0.774
36.25	0.769	0.828			123.35	0.615	0.51								2.2275	1	0.897			90.2515	1	0.932								18.8645	0.769	0.731								6.59	0.769	0.767
36.35	0.769	0.834			123.55	0.615	0.503								2.243	1	0.89			90.8135	1	0.925			CUT-off values	Sensitivity	1-Specificity			19.729	0.769	0.724								6.635	0.769	0.76
36.45	0.769	0.841			123.85	0.538	0.497								2.2735	1	0.884			91.072	1	0.918			-0.62	1	1			20.253	0.769	0.717								6.7	0.769	0.753
36.55	0.769	0.855			124.25	0.538	0.49								2.31	1	0.877			91.107	1	0.911			0.48	0.917	1			20.8895	0.769	0.71								6.74	0.769	0.74
36.65	0.769	0.869			124.75	0.538	0.483								2.332	1	0.87			91.187	1	0.904			0.585	0.917	0.986			21.089	0.769	0.703								6.765	0.769	0.733
36.8	0.846	0.876			125.15	0.538	0.476								2.3405	1	0.863			91.5745	1	0.897			0.605	0.917	0.972			21.2905	0.769	0.697								6.79	0.769	0.726
36.95	0.846	0.883			126.45	0.538	0.469								2.3475	1	0.856			92.408	1	0.89			0.63	0.833	0.972			21.518	0.769	0.69								6.805	0.769	0.719
37.1	0.846	0.89			127.75	0.538	0.462								2.3615	1	0.849			92.9805	1	0.884			0.645	0.75	0.972			21.683	0.769	0.683								6.815	0.769	0.712
37.3	0.846	0.897			127.95	0.538	0.455								2.388	1	0.842			93.0855	1	0.877			0.655	0.75	0.965			21.808	0.769	0.676								6.83	0.769	0.705
37.45	0.923	0.903			128.55	0.538	0.448								2.42	1	0.836			93.14	1	0.87			0.665	0.667	0.958			21.868	0.769	0.669								6.85	0.769	0.692
37.65	0.923	0.91			129.3	0.538	0.441								2.45	1	0.829			93.3345	1	0.863			0.675	0.667	0.951			21.936	0.769	0.662								6.875	0.769	0.685
37.95	0.923	0.917			129.75	0.462	0.434								2.4875	1	0.815			93.705	1	0.856			0.69	0.667	0.944			22.213	0.769	0.655								6.895	0.769	0.678
38.4	0.923	0.931			130.25	0.462	0.428								2.5375	1	0.808			93.9285	1	0.849			0.705	0.667	0.93			22.4865	0.769	0.648								6.93	0.769	0.671
38.8	0.923	0.938			131.5	0.462	0.421								2.5695	1	0.801			94.0785	1	0.842			0.715	0.667	0.909			22.638	0.769	0.641								6.97	0.769	0.664
38.95	0.923	0.945			132.95	0.462	0.414								2.584	1	0.795			94.231	1	0.836			0.73	0.667	0.895			22.9155	0.769	0.634								7.01	0.769	0.651
39.05	0.923	0.952			134.9	0.462	0.407								2.653	1	0.788			94.456	1	0.829			0.745	0.667	0.874			23.2215	0.769	0.628								7.1	0.769	0.644
39.15	0.923	0.959			136.55	0.462	0.4								2.7155	1	0.781			94.876	1	0.822			0.755	0.667	0.86			23.4585	0.692	0.628								7.17	0.769	0.637
39.45	0.923	0.966			137.6	0.462	0.393								2.731	1	0.774			95.298	1	0.815			0.765	0.667	0.839			23.636	0.692	0.621								7.23	0.769	0.63
39.8	0.923	0.972			139.1	0.462	0.386								2.76	1	0.767			95.7715	1	0.808			0.775	0.667	0.818			23.7165	0.692	0.614								7.285	0.769	0.61
40.25	0.923	0.979			139.85	0.385	0.386								2.794	1	0.76			96.0835	1	0.801			0.785	0.667	0.797			24.003	0.692	0.607								7.31	0.769	0.603
41.05	0.923	0.986			140.55	0.385	0.379								2.824	1	0.753			96.1865	1	0.795			0.795	0.667	0.783			24.367	0.692	0.6								7.34	0.769	0.596
42.2	0.923	0.993			141.25	0.308	0.379								2.8565	1	0.747			96.6855	1	0.788			0.805	0.583	0.762			24.789	0.692	0.593								7.365	0.769	0.589
44.15	1	0.993			141.5	0.308	0.372								2.88	1	0.74			97.2525	1	0.781			0.815	0.583	0.741			25.153	0.615	0.586								7.395	0.769	0.582
46.4	1	1			141.75	0.308	0.366								2.9045	0.923	0.74			97.63	1	0.774			0.825	0.583	0.734			25.197	0.615	0.579								7.415	0.769	0.575
					142.4	0.308	0.359								2.9285	0.846	0.74			97.906	1	0.767			0.835	0.583	0.692			25.2975	0.538	0.579								7.435	0.692	0.575
TIME	PARAMETER	OUTCOME			144.3	0.308	0.352			TIME	PARAMETER	OUTCOME			2.933	0.846	0.733			98.058	1	0.76			0.845	0.583	0.678			25.418	0.538	0.572			TIME	PARAMETER	OUTCOME			7.47	0.692	0.568
OUTPATIENT_CONTROL	ALBUMIN	IAC			146.1	0.308	0.345			OUTPATIENT_CONTROL	ICIS	IAC			2.952	0.846	0.726			98.2535	1	0.753			0.855	0.583	0.65			25.4885	0.538	0.559			OUTPATIENT CONTROL	PREALBUMIN	IAC			7.495	0.692	0.562
					146.75	0.308	0.338								2.988	0.846	0.719			98.367	1	0.747			0.865	0.583	0.615			25.839	0.538	0.552								7.505	0.692	0.555
AUC	95%CI lower	95%CI upper			147.45	0.308	0.331			AUC	95%CI lower	95%CI upper			3.038	0.846	0.712			98.4305	1	0.74			0.875	0.583	0.601			26.457	0.538	0.545			AUC	95%CI lower	95%CI upper			7.53	0.692	0.548
0.625	0.456	0.794			148	0.308	0.324			0.538	0.364	0.711			3.0835	0.846	0.705			98.511	0.923	0.74			0.885	0.583	0.566			26.7665	0.538	0.538			0.558	0.413	0.702			7.555	0.692	0.541
					148.2	0.308	0.317								3.109	0.769	0.705			98.634	0.923	0.733			0.895	0.583	0.552			27.1805	0.538	0.531								7.565	0.692	0.534
CUT-off values	Sensitivity	1-Specificity			148.65	0.308	0.31			CUT-off values	Sensitivity	1-Specificity			3.123	0.769	0.699			98.884	0.923	0.726			0.905	0.583	0.531			27.7505	0.538	0.524			CUT-off values	Sensitivity	1-Specificity			7.585	0.692	0.521
32.7	0	0			149.3	0.308	0.303			-1	1	1			3.144	0.769	0.692			99.104	0.923	0.719			0.915	0.583	0.503			27.9505	0.538	0.517			-0.86	0	0			7.61	0.692	0.514
35.2	0.077	0			151.05	0.308	0.297			0.5	0.462	0.427			3.162	0.769	0.685			99.236	0.923	0.712			0.925	0.583	0.49			28.2585	0.538	0.51			0.145	0	0.007			7.655	0.692	0.507
37.55	0.077	0.007			153.3	0.308	0.29			1.5	0.308	0.203			3.165	0.769	0.678			99.3825	0.923	0.705			0.935	0.583	0.483			28.6455	0.538	0.503			0.16	0.077	0.007			7.71	0.692	0.5
38.45	0.077	0.014			154.45	0.308	0.283			2.5	0.77	0.42			3.181	0.769	0.671			99.563	0.923	0.699			0.945	0.5	0.448			28.815	0.538	0.497			0.175	0.077	0.014			7.755	0.692	0.493
39.1	0.077	0.021			155.8	0.308	0.276			4	0	0			3.206	0.769	0.664			99.7275	0.846	0.699			0.955	0.5	0.413			28.909	0.538	0.49			0.185	0.077	0.049			7.795	0.615	0.493
40	0.154	0.021			157.1	0.308	0.269								3.2185	0.769	0.658			99.8525	0.846	0.692			0.965	0.5	0.392			28.9895	0.538	0.483			0.195	0.077	0.07			7.82	0.615	0.486
40.4	0.154	0.028			157.6	0.308	0.262								3.2305	0.769	0.651			99.9455	0.846	0.685			0.98	0.5	0.385			29.31	0.538	0.476			0.205	0.154	0.112			7.845	0.615	0.479
40.7	0.154	0.042			158.05	0.308	0.255								3.247	0.769	0.644			99.9565	0.846	0.678			0.995	0.5	0.364			29.88	0.538	0.469			0.215	0.154	0.168			7.865	0.538	0.479
41	0.154	0.049			158.85	0.308	0.248								3.2625	0.769	0.637			99.9835	0.846	0.671			1.005	0.417	0.343			30.256	0.538	0.462			0.225	0.154	0.224			7.905	0.538	0.466
41.15	0.154	0.056			159.85	0.308	0.234								3.2715	0.769	0.63			100.021	0.846	0.664			1.015	0.417	0.322			30.406	0.462	0.462			0.235	0.308	0.315			7.98	0.538	0.452
41.25	0.154	0.063			160.35	0.308	0.221								3.2725	0.769	0.623			100.043	0.846	0.658			1.025	0.417	0.294			30.5245	0.462	0.455			0.245	0.462	0.399			8.03	0.538	0.445
41.45	0.231	0.063			160.45	0.308	0.214								3.289	0.769	0.616			100.254	0.846	0.651			1.035	0.333	0.287			30.6755	0.462	0.448			0.255	0.615	0.51			8.065	0.538	0.438
41.65	0.231	0.084			161.65	0.231	0.214								3.3105	0.692	0.616			100.464	0.846	0.644			1.045	0.25	0.28			30.7905	0.462	0.441			0.265	0.615	0.559			8.11	0.538	0.432
41.75	0.231	0.091			163.95	0.154	0.214								3.3265	0.692	0.61			100.487	0.846	0.637			1.055	0.25	0.259			30.885	0.462	0.434			0.275	0.769	0.622			8.14	0.538	0.425
41.9	0.231	0.098			165.6	0.154	0.207								3.3625	0.692	0.603			100.543	0.846	0.63			1.065	0.25	0.245			31.1335	0.462	0.428			0.285	0.846	0.692			8.155	0.538	0.418
42.05	0.308	0.098			167.2	0.154	0.2								3.435	0.692	0.596			100.594	0.846	0.623			1.075	0.25	0.231			31.3235	0.462	0.421			0.295	0.846	0.748			8.18	0.538	0.411
42.15	0.308	0.105			169.95	0.154	0.193								3.4975	0.615	0.596			100.656	0.846	0.616			1.09	0.167	0.231			31.678	0.462	0.414			0.305	0.923	0.797			8.255	0.538	0.404
42.25	0.308	0.112			171.9	0.154	0.186								3.522	0.615	0.589			100.953	0.846	0.61			1.105	0.083	0.231			32.018	0.462	0.407			0.315	0.923	0.832			8.315	0.538	0.397
42.35	0.308	0.119			172.95	0.154	0.179								3.5355	0.615	0.582			101.24	0.846	0.603			1.115	0.083	0.21			32.109	0.462	0.4			0.325	0.923	0.867			8.345	0.538	0.384
42.45	0.385	0.126			174.25	0.154	0.172								3.554	0.615	0.575			101.424	0.769	0.603			1.135	0.083	0.196			32.2205	0.385	0.4			0.335	1	0.895			8.4	0.538	0.37
42.55	0.385	0.14			176.9	0.154	0.166								3.5765	0.615	0.568			101.737	0.769	0.596			1.155	0.083	0.189			32.363	0.385	0.393			0.345	1	0.916			8.44	0.538	0.363
42.65	0.385	0.161			181.1	0.154	0.159								3.592	0.615	0.562			101.906	0.769	0.589			1.165	0.083	0.182			32.8065	0.385	0.386			0.355	1	0.923			8.48	0.538	0.356
42.75	0.385	0.168			184.05	0.154	0.152								3.605	0.615	0.555			102.212	0.769	0.582			1.175	0.083	0.175			33.1465	0.385	0.379			0.37	1	0.937			8.53	0.538	0.349
42.9	0.385	0.175			185.1	0.154	0.145								3.6115	0.615	0.548			102.631	0.769	0.575			1.19	0.083	0.168			33.775	0.385	0.372			0.385	1	0.958			8.56	0.538	0.342
43.05	0.385	0.182			186.4	0.154	0.138								3.641	0.538	0.548			102.769	0.769	0.568			1.205	0.083	0.147			34.471	0.385	0.366			0.395	1	0.972			8.585	0.538	0.336
43.15	0.385	0.189			187.55	0.154	0.131								3.6835	0.538	0.541			102.885	0.769	0.562			1.22	0.083	0.133			34.678	0.385	0.359			0.405	1	0.979			8.645	0.462	0.336
43.3	0.385	0.196			187.75	0.154	0.124								3.707	0.538	0.534			103.263	0.692	0.562			1.235	0.083	0.126			34.912	0.308	0.359			4.81	1	0.986			8.695	0.462	0.329
43.45	0.385	0.224			189.45	0.077	0.124								3.7315	0.538	0.527			103.644	0.692	0.555			1.245	0.083	0.105			35.399	0.308	0.352			13.605	1	0.993			8.725	0.385	0.329
43.55	0.385	0.238			191.65	0.077	0.117								3.762	0.538	0.521			103.767	0.615	0.555			1.255	0.083	0.098			36.243	0.231	0.352			19	1	1			8.765	0.385	0.315
43.7	0.385	0.245			192.55	0.077	0.11								3.802	0.538	0.514			104.032	0.615	0.548			1.27	0.083	0.091			37.089	0.231	0.345								8.81	0.385	0.308
43.85	0.462	0.252			192.9	0.077	0.103								3.857	0.538	0.507			104.471	0.615	0.541			1.295	0.083	0.084			37.4865	0.231	0.338								8.85	0.385	0.301
43.95	0.462	0.266			193.05	0	0.103								3.899	0.538	0.5			104.692	0.615	0.534			1.32	0.083	0.07			37.929	0.231	0.331								8.875	0.385	0.295
44.05	0.462	0.28			194.15	0	0.097								3.9465	0.538	0.493			104.764	0.538	0.534			1.335	0.083	0.056			38.461	0.231	0.324								8.895	0.385	0.288
44.15	0.462	0.308			196.1	0	0.09								4.009	0.462	0.493			104.99	0.538	0.527			1.345	0.083	0.049			38.5795	0.231	0.317								8.93	0.385	0.281
44.25	0.462	0.329			197.95	0	0.083								4.046	0.385	0.493			105.183	0.538	0.521			1.36	0	0.049			38.9535	0.231	0.31								8.99	0.385	0.274
44.35	0.462	0.343			199.05	0	0.076								4.06	0.385	0.486			105.24	0.538	0.514			1.39	0	0.042			39.462	0.231	0.303								9.06	0.385	0.267
44.45	0.462	0.357			199.25	0	0.069								4.095	0.385	0.479			105.35	0.538	0.507			1.435	0	0.035			40.1895	0.231	0.297								9.105	0.385	0.26
44.55	0.462	0.378			204.3	0	0.062								4.1355	0.385	0.473			105.532	0.538	0.5			1.485	0	0.028			40.9225	0.154	0.297								9.135	0.385	0.253
44.65	0.462	0.392			210.05	0	0.055								4.1525	0.385	0.466			105.731	0.538	0.493			1.665	0	0.021			41.0955	0.154	0.29								9.175	0.385	0.247
44.75	0.462	0.434			212.05	0	0.048								4.1735	0.385	0.459			105.922	0.538	0.486			1.83	0	0.014			41.322	0.154	0.283								9.205	0.385	0.24
44.85	0.538	0.434			214.75	0	0.041								4.188	0.385	0.452			106.114	0.538	0.479			2.135	0	0.007			41.583	0.154	0.276								9.27	0.385	0.233
44.95	0.615	0.448			218.45	0	0.034								4.2095	0.385	0.445			106.45	0.538	0.473			3.43	0	0			42.0975	0.154	0.269								9.345	0.385	0.226
45.1	0.692	0.448			221.25	0	0.028								4.241	0.308	0.445			106.778	0.538	0.466								42.9485	0.154	0.262								9.445	0.385	0.219
45.25	0.692	0.455			224.9	0	0.021								4.2565	0.231	0.445			107.141	0.538	0.459								44.256	0.154	0.255								9.54	0.385	0.212
45.35	0.692	0.476			234.75	0	0.014								4.2635	0.231	0.438			107.668	0.538	0.452								45.235	0.154	0.248								9.59	0.385	0.205
45.45	0.692	0.503			245.75	0	0.007								4.2785	0.231	0.432			107.957	0.538	0.445								45.343	0.154	0.241								9.63	0.308	0.205
45.55	0.692	0.531			251	0	0								4.2955	0.231	0.425			108.228	0.538	0.432								45.9075	0.154	0.234								9.65	0.231	0.199
45.65	0.692	0.545													4.324	0.231	0.418			108.459	0.538	0.425								46.454	0.154	0.228								9.705	0.231	0.185
45.75	0.692	0.559			TIME	PARAMETER	OUTCOME								4.348	0.231	0.411			108.485	0.538	0.418								46.808	0.154	0.221								9.755	0.231	0.178
45.85	0.769	0.559			OUTPATIENT_CONTROL	CRP	IAC								4.3505	0.231	0.404			108.543	0.538	0.411								47.2635	0.154	0.214								9.8	0.154	0.171
45.95	0.769	0.58													4.364	0.231	0.397			108.68	0.538	0.404								47.426	0.154	0.207								9.845	0.154	0.164
46.05	0.769	0.594			AUC	95%CI lower	95%CI upper								4.3845	0.231	0.39			108.819	0.538	0.397								47.549	0.154	0.2								10.045	0.154	0.151
46.15	0.769	0.601			0.554	0.367	0.740								4.434	0.231	0.384			108.882	0.538	0.39								48.063	0.154	0.193								10.26	0.154	0.144
46.25	0.769	0.622													4.481	0.231	0.377			109.114	0.538	0.384								48.5025	0.154	0.186								10.29	0.154	0.137
46.35	0.769	0.636			CUT-off values	Sensitivity	1-Specificity								4.4935	0.231	0.37			109.448	0.538	0.377								48.951	0.154	0.179								10.305	0.154	0.13
46.45	0.769	0.65			-0.6	1	1								4.503	0.231	0.363			109.576	0.538	0.37								50.195	0.154	0.172								10.385	0.154	0.123
46.55	0.769	0.671			0.45	1	0.993								4.5205	0.231	0.356			109.584	0.538	0.363								51.0435	0.077	0.172								10.475	0.154	0.116
46.65	0.769	0.678			0.55	0.917	0.979								4.5435	0.231	0.349			109.595	0.538	0.356								51.164	0.077	0.166								10.515	0.154	0.11
46.75	0.769	0.699			0.65	0.917	0.951								4.5555	0.231	0.342			109.941	0.538	0.349								51.48	0.077	0.159								10.66	0.154	0.103
46.9	0.846	0.727			0.75	0.833	0.888								4.5795	0.231	0.336			110.391	0.538	0.342								51.879	0.077	0.152								10.795	0.154	0.096
47.05	0.846	0.734			0.85	0.833	0.846								4.606	0.231	0.329			110.522	0.538	0.336								52.47	0.077	0.145								10.85	0.154	0.089
47.15	0.846	0.741			0.95	0.833	0.818								4.654	0.231	0.322			110.621	0.462	0.336								53.3985	0.077	0.138								10.92	0.154	0.082
47.25	0.846	0.748			1.05	0.75	0.769								4.698	0.231	0.315			110.829	0.462	0.329								54.035	0.077	0.131								10.96	0.154	0.075
47.35	0.846	0.755			1.15	0.75	0.741								4.709	0.231	0.308			111	0.462	0.322								54.6545	0.077	0.124								10.99	0.154	0.068
47.45	0.846	0.762			1.25	0.75	0.699								4.7445	0.231	0.301			111.115	0.462	0.315								55.541	0.077	0.117								11.015	0.154	0.062
47.55	0.846	0.776			1.35	0.75	0.678								4.7835	0.231	0.295			111.431	0.462	0.308								56.165	0.077	0.11								11.025	0.077	0.062
47.65	0.846	0.797			1.5	0.75	0.657								4.8205	0.231	0.288			111.782	0.462	0.301								56.8085	0.077	0.103								11.215	0.077	0.055
47.75	0.846	0.804			1.65	0.583	0.636								4.864	0.231	0.281			111.951	0.462	0.295								57.231	0.077	0.097								11.62	0.077	0.048
47.85	0.923	0.811			1.75	0.583	0.629								4.9025	0.231	0.274			112.201	0.462	0.288								57.5775	0.077	0.09								11.92	0.077	0.041
47.95	0.923	0.818			1.85	0.583	0.622								4.931	0.231	0.267			112.446	0.462	0.281								58.018	0.077	0.083								12.04	0	0.041
48.05	0.923	0.832			1.95	0.583	0.615								4.957	0.231	0.26			112.514	0.462	0.274								58.508	0.077	0.076								12.62	0	0.034
48.15	0.923	0.839			2.05	0.583	0.601								4.98	0.154	0.26			112.665	0.462	0.267								59.412	0.077	0.069								14.08	0	0.027
48.3	0.923	0.853			2.15	0.583	0.587								4.9895	0.154	0.247			112.857	0.462	0.26								59.968	0.077	0.062								15.21	0	0.021
48.45	0.923	0.86			2.25	0.583	0.538								4.9965	0.154	0.24			113.165	0.462	0.253								60.059	0.077	0.055								15.835	0	0.014
48.55	0.923	0.874			2.35	0.583	0.497								5.0205	0.154	0.226			113.526	0.462	0.247								60.264	0.077	0.048								17.265	0	0.007
48.65	0.923	0.881			2.45	0.583	0.49								5.0555	0.154	0.219			113.671	0.385	0.247								61.8895	0.077	0.041								19.28	0	0
48.8	0.923	0.888			2.6	0.583	0.469								5.072	0.154	0.212			113.82	0.385	0.24								66.0065	0.077	0.034
49	0.923	0.895			2.75	0.583	0.455								5.075	0.154	0.205			113.939	0.385	0.233								73.5675	0.077	0.028								TIME	PARAMETER	OUTCOME
49.25	0.923	0.902			2.85	0.583	0.441								5.1535	0.154	0.199			113.96	0.385	0.226								78.6995	0.077	0.021								OUTPATIENT CONTROL	WBC	IAC
49.5	0.923	0.916			2.95	0.583	0.427								5.295	0.154	0.192			114.059	0.385	0.219								86.3805	0.077	0.014
49.7	0.923	0.923			3.05	0.583	0.406								5.4585	0.154	0.185			114.356	0.385	0.212								95.1835	0.077	0.007								AUC	95%CI lower	95%CI upper
49.9	1	0.923			3.15	0.583	0.385								5.599	0.154	0.178			114.591	0.385	0.205								114.317	0	0.007								0.569	0.425	0.712
50.05	1	0.93			3.25	0.583	0.378								5.646	0.154	0.171			114.666	0.385	0.199								133.108	0	0
50.25	1	0.937			3.45	0.583	0.371								5.671	0.154	0.164			114.785	0.385	0.192																		CUT-off values	Sensitivity	1-Specificity
50.5	1	0.944			3.65	0.583	0.364								5.7265	0.154	0.158			115.026	0.385	0.185								TIME	PARAMETER	OUTCOME								3.03	1	1
50.65	1	0.951			3.75	0.583	0.357								5.772	0.154	0.151			115.607	0.385	0.178								OUTPATIENT_CONTROL	PINI	IAC								4.2	1	0.993
50.8	1	0.965			3.85	0.583	0.343								5.7865	0.077	0.151			116.174	0.385	0.171																		4.385	1	0.986
50.95	1	0.972			3.95	0.417	0.343								5.7935	0.077	0.144			116.481	0.385	0.164								AUC	95%CI lower	95%CI upper								4.42	1	0.979
51.6	1	0.979			4.1	0.417	0.329								5.962	0.077	0.137			116.845	0.385	0.158								0.554	0.366	0.743								4.465	1	0.972
52.3	1	0.986			4.25	0.417	0.322								6.1345	0.077	0.13			117.201	0.308	0.158																		4.595	1	0.965
52.55	1	0.993			4.35	0.417	0.315								6.1485	0.077	0.123			117.501	0.308	0.151								CUT-off values	Sensitivity	1-Specificity								4.76	1	0.958
53.7	1	1			4.45	0.417	0.308								6.1705	0.077	0.116			117.681	0.308	0.144								-0.998	1	1								4.87	1	0.951
					4.55	0.417	0.294								6.1845	0.077	0.11			117.715	0.308	0.137								0.0045	1	0.993								4.935	1	0.944
					4.65	0.417	0.287								6.1975	0.077	0.103			117.731	0.308	0.13								0.0105	1	0.986								4.96	0.923	0.944
					4.75	0.417	0.266								6.234	0.077	0.096			117.953	0.231	0.13								0.0175	0.917	0.986								4.99	0.923	0.937
					4.85	0.417	0.252								6.3055	0.077	0.089			118.341	0.231	0.123								0.024	0.917	0.979								5.025	0.923	0.93
					5	0.417	0.245								6.3725	0.077	0.082			118.515	0.231	0.116								0.0275	0.917	0.972								5.06	0.923	0.923
					5.15	0.417	0.238								6.448	0.077	0.075			118.67	0.154	0.116								0.0285	0.917	0.958								5.14	0.923	0.916
					5.25	0.417	0.231								6.5105	0.077	0.068			119.201	0.154	0.11								0.0295	0.917	0.951								5.225	0.923	0.909
					5.35	0.417	0.224								6.6645	0.077	0.062			119.617	0.154	0.103								0.0315	0.917	0.944								5.27	0.923	0.895
					5.55	0.417	0.217								6.8745	0.077	0.055			119.698	0.154	0.096								0.034	0.917	0.937								5.3	0.923	0.881
					5.8	0.417	0.203								6.982	0.077	0.048			119.805	0.154	0.089								0.036	0.917	0.93								5.335	0.923	0.86
					6.1	0.417	0.196								7.283	0	0.048			120.365	0.154	0.082								0.0375	0.917	0.923								5.39	0.923	0.853
					6.35	0.417	0.189								7.5445	0	0.041			121.376	0.154	0.075								0.039	0.917	0.916								5.425	0.923	0.846
					6.5	0.417	0.182								7.6525	0	0.034			122	0.154	0.068								0.0415	0.917	0.909								5.45	0.923	0.839
					6.65	0.417	0.175								7.914	0	0.027			122.242	0.077	0.068								0.0435	0.917	0.895								5.52	0.923	0.832
					6.75	0.417	0.161								8.694	0	0.021			122.397	0.077	0.062								0.0445	0.917	0.881								5.59	0.923	0.825
					6.9	0.333	0.161								10.536	0	0.014			122.622	0.077	0.055								0.0455	0.917	0.874								5.635	0.923	0.818
					7.4	0.333	0.154								11.963	0	0.007			122.862	0.077	0.048								0.0465	0.917	0.867								5.68	0.923	0.811
					7.9	0.333	0.147								13.169	0	0			123.045	0	0.048								0.0475	0.917	0.853								5.71	0.923	0.804
					8.05	0.333	0.14													123.407	0	0.041								0.05	0.833	0.853								5.725	0.923	0.797
					8.2	0.25	0.14								TIME	PARAMETER	OUTCOME			123.987	0	0.034								0.053	0.833	0.846								5.735	0.923	0.783
					8.35	0.167	0.133								OUTPATIENT_CONTROL	NLR	IAC			124.787	0	0.027								0.0545	0.833	0.839								5.755	0.923	0.776
					8.45	0.083	0.126													125.951	0	0.021								0.0555	0.833	0.832								5.78	0.923	0.769
					9.55	0.083	0.119								AUC	95%CI lower	95%CI upper			128.264	0	0.014								0.0565	0.833	0.825								5.81	0.923	0.762
					10.65	0.083	0.112								0.484	0.294	0.675			129.921	0	0.007								0.0575	0.833	0.818								5.84	0.923	0.748
					10.75	0	0.112													130.986	0	0								0.0585	0.75	0.811								5.875	0.923	0.734
					11.1	0	0.105								CUT-off values	Sensitivity	1-Specificity													0.06	0.75	0.804								5.91	0.923	0.727
					11.45	0	0.098								-0.174	1	1			TIME	PARAMETER	OUTCOME								0.0615	0.75	0.797								5.99	0.923	0.72
					11.75	0	0.091								0.862	0.917	1			OUTPATIENT_CONTROL	NRF	IAC								0.063	0.75	0.79								6.065	0.923	0.713
					12.3	0	0.084								0.924	0.917	0.993													0.065	0.75	0.783								6.075	0.923	0.706
					13.6	0	0.077								0.9625	0.917	0.986			AUC	95%CI lower	95%CI upper								0.0665	0.75	0.776								6.105	0.923	0.699
					14.95	0	0.07								0.978	0.917	0.979			0.568	0.399	0.736								0.0685	0.75	0.769								6.15	0.923	0.692
					15.75	0	0.063								0.9845	0.917	0.972													0.0705	0.75	0.762								6.175	0.923	0.685
					16.35	0	0.049								1.009	0.917	0.965			CUT-off values	Sensitivity	1-Specificity								0.072	0.75	0.755								6.185	0.923	0.678
					17	0	0.042								1.032	0.917	0.958			100.882	1	1								0.0745	0.75	0.748								6.255	0.923	0.671
					17.6	0	0.035								1.0475	0.833	0.958			102.33	1	0.993								0.079	0.75	0.741								6.33	0.846	0.664
					18.05	0	0.028								1.068	0.833	0.951			102.987	1	0.986								0.0825	0.667	0.741								6.345	0.769	0.664
					19.15	0	0.021								1.0775	0.833	0.944			103.757	1	0.979								0.0855	0.667	0.727								6.355	0.769	0.657
					20.5	0	0.014								1.1045	0.833	0.937			104.763	1	0.972								0.089	0.667	0.72								6.365	0.769	0.65
					45.8	0	0.007								1.135	0.833	0.93			105.722	1	0.965								0.0905	0.667	0.713								6.375	0.769	0.643
					71.5	0	0								1.179	0.833	0.923			106.644	1	0.958								0.094	0.667	0.706								6.385	0.769	0.636
					128.55	0.538	0.448								1.2175	0.833	0.916			107.547	1	0.951								0.098	0.667	0.699								6.4	0.692	0.636
					129.3	0.538	0.441								1.2255	0.75	0.916			108.475	1	0.944								0.1005	0.667	0.685								6.435	0.692	0.629
					129.75	0.462	0.434								1.2475	0.75	0.909			109.143	1	0.937								0.1035	0.583	0.685								6.47	0.692	0.622
					130.25	0.462	0.428								1.263	0.75	0.902			109.545	1	0.93								0.1055	0.583	0.678								6.5	0.692	0.615
					131.5	0.462	0.421								1.2665	0.75	0.895			110.1	1	0.923								0.1065	0.583	0.671								6.54	0.692	0.608
					132.95	0.462	0.414								1.2705	0.75	0.874			110.775	1	0.916								0.1075	0.583	0.664								6.57	0.692	0.587
					134.9	0.462	0.407								1.276	0.75	0.867			111.441	1	0.909								0.11	0.583	0.657								6.615	0.692	0.58
					136.55	0.462	0.4								1.283	0.75	0.86			111.881	1	0.902								0.114	0.583	0.65								6.655	0.692	0.573
					137.6	0.462	0.393								1.3045	0.75	0.853			112.642	1	0.895								0.1185	0.583	0.643								6.67	0.692	0.566
					139.1	0.462	0.386								1.3355	0.75	0.846			113.353	1	0.888								0.1215	0.583	0.636								6.685	0.692	0.552
					139.85	0.385	0.386								1.35	0.75	0.839			113.441	1	0.881								0.1255	0.583	0.629								6.695	0.692	0.538
					140.55	0.385	0.379								1.3555	0.75	0.832			113.615	1	0.874								0.1295	0.583	0.622								6.755	0.692	0.524
					141.25	0.308	0.379								1.3605	0.75	0.825			113.81	1	0.867								0.134	0.583	0.615								6.815	0.692	0.517
					141.5	0.308	0.372								1.3885	0.75	0.818			113.915	1	0.86								0.1385	0.583	0.601								6.825	0.692	0.51
					141.75	0.308	0.366								1.4155	0.75	0.811			114.412	1	0.853								0.14	0.583	0.594								6.895	0.615	0.51
					142.4	0.308	0.359								1.4165	0.75	0.804			115.004	1	0.846								0.1415	0.583	0.587								6.98	0.615	0.503
					144.3	0.308	0.352								1.4205	0.75	0.797			115.148	1	0.839								0.144	0.583	0.58								7.01	0.615	0.497
					146.1	0.308	0.345								1.4275	0.75	0.79			115.201	1	0.832								0.1475	0.583	0.573								7.025	0.615	0.49
					146.75	0.308	0.338								1.4335	0.667	0.79			115.246	1	0.825								0.151	0.583	0.566								7.035	0.538	0.483
					147.45	0.308	0.331								1.437	0.667	0.783			115.511	0.917	0.825								0.1535	0.583	0.559								7.1	0.538	0.476
					148	0.308	0.324								1.45	0.667	0.776			115.778	0.917	0.818								0.157	0.583	0.552								7.17	0.538	0.469
					148.2	0.308	0.317								1.4645	0.667	0.769			115.879	0.917	0.811								0.1645	0.583	0.545								7.195	0.538	0.455
					148.65	0.308	0.31								1.4875	0.667	0.762			115.971	0.917	0.804								0.174	0.583	0.538								7.22	0.538	0.448
					149.3	0.308	0.303								1.522	0.667	0.755			116.267	0.917	0.797								0.182	0.583	0.531								7.24	0.538	0.434
					151.05	0.308	0.297								1.537	0.667	0.748			116.605	0.917	0.79								0.1875	0.583	0.524								7.255	0.538	0.427
					153.3	0.308	0.29								1.5385	0.667	0.734			116.716	0.833	0.79								0.191	0.583	0.517								7.275	0.538	0.42
					154.45	0.308	0.283								1.5705	0.667	0.72			116.784	0.833	0.783								0.193	0.583	0.51								7.295	0.538	0.413
					155.8	0.308	0.276								1.6135	0.667	0.713			116.825	0.833	0.776								0.195	0.583	0.503								7.305	0.538	0.406
					157.1	0.308	0.269								1.6265	0.583	0.713			117.008	0.833	0.769								0.197	0.583	0.497								7.315	0.538	0.399
					157.6	0.308	0.262								1.629	0.583	0.706			117.234	0.75	0.769								0.202	0.583	0.483								7.325	0.462	0.392
					158.05	0.308	0.255								1.636	0.583	0.699			117.308	0.667	0.769								0.2065	0.583	0.476								7.35	0.462	0.385
					158.85	0.308	0.248								1.6595	0.583	0.685			117.367	0.667	0.762								0.21	0.583	0.469								7.375	0.462	0.378
					159.85	0.308	0.234								1.679	0.583	0.678			117.423	0.667	0.755								0.214	0.583	0.462								7.405	0.385	0.378
					160.35	0.308	0.221								1.684	0.583	0.671			117.562	0.667	0.748								0.216	0.583	0.455								7.45	0.385	0.371
					160.45	0.308	0.214								1.693	0.583	0.664			117.705	0.667	0.741								0.2175	0.583	0.448								7.475	0.385	0.364
					161.65	0.231	0.214								1.7145	0.583	0.657			117.727	0.667	0.734								0.2195	0.583	0.441								7.5	0.385	0.35
					163.95	0.154	0.214								1.7325	0.583	0.65			117.787	0.667	0.727								0.227	0.583	0.427								7.54	0.385	0.343
					165.6	0.154	0.207								1.7445	0.583	0.643			117.912	0.667	0.72								0.2365	0.583	0.42								7.57	0.385	0.336
					167.2	0.154	0.2								1.7585	0.583	0.636			118.022	0.667	0.713								0.241	0.583	0.413								7.585	0.385	0.322
					169.95	0.154	0.193								1.779	0.583	0.629			118.089	0.667	0.706								0.247	0.583	0.406								7.61	0.385	0.315
					171.9	0.154	0.186								1.796	0.583	0.622			118.322	0.667	0.699								0.254	0.583	0.399								7.655	0.385	0.308
					172.95	0.154	0.179								1.7985	0.583	0.615			118.635	0.667	0.692								0.258	0.583	0.392								7.71	0.308	0.308
					174.25	0.154	0.172								1.807	0.583	0.608			118.826	0.667	0.685								0.2655	0.583	0.385								7.765	0.308	0.301
					176.9	0.154	0.166								1.831	0.583	0.601			118.942	0.667	0.678								0.2735	0.583	0.378								7.795	0.308	0.294
					181.1	0.154	0.159								1.851	0.583	0.58			119.022	0.667	0.671								0.282	0.583	0.371								7.805	0.308	0.287
					184.05	0.154	0.152								1.856	0.583	0.573			119.174	0.667	0.664								0.2895	0.583	0.364								7.815	0.308	0.28
					185.1	0.154	0.145								1.8595	0.583	0.566			119.368	0.667	0.657								0.2945	0.583	0.35								7.85	0.308	0.273
					186.4	0.154	0.138								1.8635	0.583	0.559			119.51	0.667	0.65								0.2995	0.583	0.343								7.89	0.308	0.266
					187.55	0.154	0.131								1.8725	0.583	0.552			119.589	0.667	0.643								0.306	0.583	0.336								7.95	0.308	0.259
					187.75	0.154	0.124								1.88	0.583	0.538			119.813	0.667	0.636								0.319	0.583	0.329								8.005	0.308	0.252
					189.45	0.077	0.124								1.8975	0.583	0.531			120.019	0.667	0.629								0.3285	0.583	0.322								8.02	0.308	0.245
					191.65	0.077	0.117								1.9145	0.583	0.524			120.323	0.667	0.622								0.3315	0.583	0.315								8.045	0.308	0.238
					192.55	0.077	0.11								1.9325	0.583	0.517			120.61	0.667	0.615								0.347	0.583	0.301								8.065	0.231	0.238
					192.9	0.077	0.103								1.96	0.583	0.51			120.71	0.667	0.608								0.3735	0.5	0.301								8.075	0.231	0.231
					193.05	0	0.103								1.976	0.583	0.503			121.16	0.667	0.601								0.3865	0.5	0.294								8.09	0.231	0.224
					194.15	0	0.097								1.9895	0.583	0.497			121.571	0.667	0.594								0.398	0.5	0.287								8.105	0.231	0.217
					196.1	0	0.09								2.0035	0.583	0.49			121.72	0.667	0.587								0.412	0.5	0.28								8.14	0.154	0.21
					197.95	0	0.083								2.021	0.583	0.483			121.854	0.667	0.58								0.4195	0.5	0.273								8.19	0.154	0.203
					199.05	0	0.076								2.039	0.583	0.476			121.919	0.667	0.573								0.4325	0.5	0.266								8.22	0.154	0.196
					199.25	0	0.069								2.0525	0.5	0.476			122.08	0.667	0.566								0.444	0.5	0.259								8.24	0.154	0.189
					204.3	0	0.062								2.0675	0.5	0.469			122.236	0.667	0.559								0.448	0.5	0.252								8.255	0.154	0.175
					210.05	0	0.055								2.0775	0.5	0.462			122.393	0.667	0.552								0.45	0.5	0.245								8.29	0.154	0.154
					212.05	0	0.048								2.0805	0.5	0.455			122.578	0.667	0.545								0.456	0.5	0.238								8.335	0.154	0.147
					214.75	0	0.041								2.087	0.5	0.448			122.662	0.667	0.538								0.464	0.417	0.238								8.445	0.154	0.14
					218.45	0	0.034								2.0965	0.5	0.441			122.719	0.667	0.531								0.4705	0.417	0.231								8.575	0.154	0.133
					221.25	0	0.028								2.129	0.5	0.434			122.92	0.667	0.524								0.475	0.417	0.224								8.655	0.154	0.126
					224.9	0	0.021								2.158	0.5	0.427			123.366	0.667	0.517								0.4905	0.417	0.217								8.75	0.154	0.119
					234.75	0	0.014								2.169	0.5	0.42			123.722	0.667	0.51								0.509	0.417	0.21								8.825	0.154	0.112
					245.75	0	0.007								2.181	0.5	0.413			124.072	0.667	0.503								0.5175	0.333	0.21								8.855	0.154	0.105
					251	0	0								2.186	0.5	0.406			124.382	0.667	0.497								0.523	0.333	0.203								8.87	0.077	0.105
															2.191	0.5	0.399			124.442	0.667	0.49								0.5445	0.333	0.196								8.925	0.077	0.098
															2.195	0.5	0.392			124.701	0.667	0.483								0.572	0.333	0.189								8.975	0.077	0.091
															2.198	0.5	0.385			124.97	0.583	0.483								0.593	0.333	0.182								8.985	0.077	0.084
															2.2005	0.5	0.371			124.989	0.583	0.476								0.613	0.333	0.175								9	0.077	0.077
															2.205	0.5	0.364			125.006	0.583	0.469								0.643	0.333	0.168								9.055	0.077	0.07
															2.211	0.5	0.357			125.225	0.583	0.462								0.6705	0.333	0.161								9.135	0.077	0.063
															2.2225	0.417	0.357			125.447	0.583	0.455								0.677	0.333	0.154								9.22	0	0.063
															2.234	0.417	0.35			125.475	0.583	0.448								0.6965	0.25	0.154								9.34	0	0.056
															2.2385	0.417	0.343			125.585	0.583	0.441								0.7245	0.25	0.147								9.5	0	0.049
															2.2425	0.417	0.329			125.758	0.583	0.434								0.7495	0.25	0.14								9.61	0	0.042
															2.2455	0.417	0.322			125.849	0.583	0.427								0.767	0.167	0.14								10.015	0	0.035
															2.2565	0.417	0.315			125.941	0.583	0.42								0.7765	0.167	0.133								10.58	0	0.028
															2.2775	0.417	0.308			126.162	0.583	0.406								0.8065	0.167	0.126								11.325	0	0.021
															2.2905	0.417	0.301			126.362	0.5	0.406								0.8655	0.167	0.119								12.47	0	0.014
															2.302	0.333	0.301			126.428	0.5	0.399								0.9595	0.167	0.112								13.855	0	0.007
															2.314	0.25	0.301			126.512	0.5	0.392								1.0725	0.083	0.112								15.66	0	0
															2.319	0.25	0.294			126.612	0.417	0.392								1.137	0	0.112
															2.327	0.25	0.287			126.8	0.417	0.385								1.18	0	0.105
															2.3395	0.25	0.28			126.98	0.417	0.378								1.2395	0	0.098
															2.3755	0.25	0.266			127.025	0.417	0.371								1.309	0	0.091
															2.4095	0.25	0.259			127.079	0.417	0.364								1.434	0	0.084
															2.416	0.25	0.252			127.153	0.417	0.357								1.5535	0	0.077
															2.4255	0.25	0.245			127.21	0.417	0.35								1.6155	0	0.07
															2.4335	0.25	0.238			127.232	0.333	0.35								1.648	0	0.063
															2.4385	0.25	0.231			127.424	0.333	0.343								1.748	0	0.056
															2.4725	0.25	0.224			127.718	0.333	0.336								2.0065	0	0.049
															2.544	0.25	0.217			127.894	0.333	0.329								2.33	0	0.042
															2.5895	0.25	0.21			127.968	0.333	0.322								2.5285	0	0.035
															2.617	0.25	0.203			128.006	0.333	0.315								3.108	0	0.028
															2.6695	0.25	0.196			128.117	0.333	0.308								4.25	0	0.021
															2.703	0.25	0.189			128.245	0.333	0.301								6.1355	0	0.014
															2.709	0.167	0.189			128.56	0.333	0.294								12.665	0	0.007
															2.7295	0.167	0.182			128.85	0.333	0.287								18.912	0	0
															2.752	0.167	0.175			128.992	0.333	0.28
															2.761	0.167	0.168			129.179	0.333	0.273
															2.772	0.167	0.161			129.257	0.333	0.266
															2.783	0.167	0.154			129.312	0.333	0.259
															2.804	0.167	0.147			129.431	0.333	0.252
															2.831	0.167	0.14			129.547	0.333	0.245
															2.854	0.167	0.133			129.794	0.333	0.238
															2.867	0.167	0.126			130.101	0.333	0.231
															2.8705	0.083	0.126			130.217	0.333	0.224
															2.8815	0.083	0.119			130.274	0.333	0.217
															2.922	0.083	0.112			130.319	0.333	0.21
															2.9715	0.083	0.105			130.359	0.333	0.203
															3.09	0.083	0.098			130.524	0.333	0.196
															3.25	0.083	0.091			130.665	0.333	0.189
															3.3175	0.083	0.084			130.686	0.333	0.182
															3.3375	0.083	0.077			130.913	0.333	0.175
															3.3785	0.083	0.07			131.208	0.333	0.168
															3.4265	0.083	0.063			131.384	0.333	0.161
															3.468	0	0.063			131.5	0.333	0.154
															3.499	0	0.049			132.036	0.333	0.147
															3.524	0	0.042			132.761	0.333	0.14
															3.5485	0	0.035			133.051	0.333	0.133
															3.5715	0	0.028			133.178	0.25	0.133
															3.6115	0	0.021			133.47	0.167	0.133
															3.697	0	0.014			133.738	0.167	0.126
															4.0055	0	0.007			133.912	0.167	0.119
															5.254	0	0			134.157	0.083	0.119
																				134.277	0.083	0.112
																				134.398	0.083	0.105
																				134.56	0.083	0.098
																				134.688	0.083	0.091
																				134.992	0.083	0.084
																				135.252	0.083	0.077
																				135.329	0.083	0.07
																				135.476	0.083	0.063
																				136.064	0.083	0.056
																				136.827	0.083	0.049
																				137.31	0.083	0.042
																				138.312	0.083	0.035
																				140.773	0.083	0.028
																				143.304	0.083	0.021
																				144.447	0	0.021
																				145.693	0	0.014
																				148.597	0	0.007
																				151.553	0	0
